# Supplementary material for: Bacterial Diversity and Community Structure in Korean Ginseng Field Soil Are Shifted by Cultivation Time
Source: PLoS One. 2016 May 17;11(5):e0155055. doi: 10.1371/journal.pone.0155055 (PMC4871511; doi:10.1371/journal.pone.0155055)
Supplement: S3 Table — Relative abundances are reported as the percent of total bacterial sequences observed per samples. (XLSX) [file pone.0155055.s004.xlsx]

## Sheet: Sheet1
S3 Table. Relative abundance of bacterial phyla in 30 soils.
Name	0-JJG-10	0-JJG-20	0-JJG-30	2-JW-A10	2-JW-A20	2-JW-A30	4-JW-A10	4-JW-A20	4-JW-A30	4-WD-B10	4-WD-B20	4-WD-B30	6-WD-A10	6-WD-A20	6-WD-A30	6-WD-B10	6-WD-B20	6-WD-B30	R2-JJK-A10	R2-JJK-A20	R2-JJK-A30	R4-YP-A10	R4-YP-A20	R4-YP-A30	R4-YP-B10	R4-YP-B20	R4-YP-B30	R6-YP-B10	R6-YP-B20	R6-YP-B30
Cultured representative phyla
Proteobacteria	39.09	35.49	38.26	35.72	36.85	28.43	18.34	13.49	23.2	28.49	28.94	32.63	24.96	47.49	33.27	35.63	28.16	44.32	32.06	31.15	33.2	24.8	30.31	26.31	30.67	26.23	32.49	20.89	17.61	26.22
Acidobacteria	17.41	19.78	21.17	17.98	20.96	25.26	22.83	14.93	20.76	34.8	36.47	26.78	27.9	25.99	32.99	26.05	31.25	25.84	25.38	23.42	24.42	32.15	34.29	36.29	40.34	43.49	34.51	39.88	47.5	44
Chloroflexi	14.59	12.68	13.16	11.86	15.39	18.63	46.17	60.86	39.49	14.35	11.58	12.13	19.63	10.83	11.67	13.82	15.1	8.3	15.64	19.17	13.17	27.38	19.22	16.79	10.19	9.35	12.16	22.33	16.68	12.26
Gemmatimonadetes	6.06	5.81	4.95	4.18	3.96	2.79	3.66	1.54	4.91	3.3	2.53	4.22	9.35	6.51	9.48	10.57	10.58	7.73	5.64	4.39	4.57	6.07	7.36	7.37	6.86	7.65	6.34	2.49	3.77	3.12
Actinobacteria	3.02	2.76	1.58	3.03	3.3	1.41	2.32	1.82	1.77	2.54	1.61	2.79	5.94	1.18	1.72	3.71	2.39	1.57	3.85	2.31	2.47	2.25	2.11	1.59	1.37	1.35	2.86	1.16	1.45	1.03
Nitrospirae	3.04	3.41	3.93	3.57	4.43	4.68	0.64	1.75	1.19	2.13	3.31	3.74	1.79	1.03	1.55	0.71	0.81	0.75	3.75	3.51	3.71	0.54	0.72	0.96	0.97	1.18	1.2	0.71	1.26	1.62
Verrucomicrobia	3.89	3.23	3.09	3.15	1.04	3.76	1.41	1.34	2	2.61	3.62	3.88	0.99	1.15	1.77	1.99	2.08	2.06	1.49	3.19	4.23	1.59	1.3	2.49	1.73	2.19	1.34	2.21	2.63	2.83
Bacteroidetes	4.24	5.32	3.31	7.7	2.95	4.33	0.27	0.3	1.33	2.24	1.98	3	0.6	0.74	1.77	0.93	1.28	1.59	2.91	2.43	2.9	0.14	0.26	1.21	1.82	1.97	1.43	0.84	1.53	0.91
Planctomycetes	1.87	1.23	1.76	1.32	2.05	1.11	0.79	0.64	0.61	1.69	1.32	2.26	0.91	0.71	1.34	1.3	1.04	1.29	2.13	2.9	2.86	1.26	1.18	1.34	0.83	1.4	2.18	0.9	1.1	0.79
Armatimonadetes	0.97	0.98	0.92	0.48	1.19	1.14	0.7	0.32	0.7	0.88	0.97	0.65	1.13	0.69	1.12	0.62	1.31	0.99	1.24	1.33	0.8	0.87	1.18	1.13	0.92	0.98	0.87	0.39	0.54	0.32
Chlorobi	0.37	1.25	1.39	1.08	1.14	1.68	0.19	0.64	0.29	0.55	0.89	0.8	0.3	0.23	0.19	0.22	0.59	0.3	0.66	0.83	0.93	0.21	0.22	0.21	0.28	0.35	0.26	0.41	0.72	1.01
Firmicutes	0.9	0.67	0.47	0.84	0.88	0.46	0.64	0.8	0.46	1.04	0.74	0.6	1.4	0.44	0.38	0.49	0.66	0.42	0.64	0.39	0.63	0.52	0.34	0.1	0.61	0.24	1.9	0.8	0.76	0.89
Cyanobacteria	0.07	0	0.1	0.16	0.1	0.05	0.06	0.14	0.24	0.25	0.18	0.2	0.47	0.05	0.08	0.15	0.14	0.12	0.46	0.37	1	0.21	0.19	0.13	0.26	0.27	0.21	0.6	0.66	0.56
Elusimicrobia	0.1	0.29	0.3	0.41	0.38	0.54	0.12	0.11	0.12	0.14	0.38	0.17	0.6	0.15	0.14	0.26	0.32	0.22	0.34	0.27	0.35	0.14	0.17	0.25	0.14	0.36	0.12	0.15	0.22	0.3
Spirochaetes	0.12	0.02	0.12	0.12	0.09	0.3	0.04	0.05	0.06	0	0	0.11	0.05	0	0	0	0	0.1	0.04	0.12	0	0.02	0.07	0.02	0.05	0.11	0	0.02	0	0
Fibrobacteres	0.02	0	0.02	0.14	0.15	0.35	0.02	0.04	0.03	0	0.02	0	0.08	0	0.02	0	0.16	0.08	0.12	0.07	0.02	0.02	0	0.04	0.02	0.02	0	0.04	0.02	0.02
Lentisphaerae	0	0	0	0.01	0.01	0.03	0	0.02	0.02	0	0	0	0	0	0	0	0.07	0	0	0	0	0	0	0	0.02	0	0	0	0	0
Tenericutes	0	0	0.02	0	0	0.03	0	0	0	0	0	0	0	0	0	0	0	0	0	0	0	0	0	0	0	0	0	0	0
Caldiserica	0	0	0	0	0	0	0	0	0	0	0	0	0	0	0	0	0	0	0	0.02	0	0	0	0	0	0	0	0	0	0
Aquificae	0	0	0	0	0	0	0	0	0	0.05	0	0	0	0	0	0	0	0	0	0	0	0	0	0	0	0	0	0	0
Candidate phyla
OD1	2.07	3.43	1.63	3.94	1.82	2.17	0.54	0.27	1.31	2.22	3.17	3.08	0.36	0.94	0.7	1.08	1.38	1.88	0.72	1.2	1.91	0.56	0.26	1.53	1.23	1.53	0.73	1.98	0.78	1.06
TM7	0.32	0.38	0.27	1.18	0.38	0.57	0.39	0.19	0.32	0.79	0.14	0.12	0.85	0.38	0.16	0.57	0.7	0.5	0.82	0.39	0.2	0.25	0.1	0.29	0.5	0.26	0.14	0.93	0.48	0.54
WS3	0.75	1.05	1.95	0.26	0.57	0.22	0.08	0.09	0.14	0.62	0.63	0.65	0.25	0.05	0.48	0.18	0.16	0.12	0.74	0.56	1.15	0.06	0.07	0.21	0.05	0.13	0.19	0.06	0.12	0.05
AD3	0.05	0.04	0.02	0.22	0.1	0.08	0.45	0.25	0.23	0	0.14	0.09	1.46	0.44	0.43	0.86	0.66	0.16	0.18	0	0.04	0.35	0.41	0.31	0.31	0.33	0.54	1.65	1.08	1.18
MATCR	0.2	0.33	0.25	0.26	0.25	0.24	0.1	0.05	0.2	0.21	0.44	0.55	0.22	0.21	0.06	0.15	0.29	0.22	0.26	0.27	0.26	0.31	0.07	0.5	0.24	0.13	0.07	0.47	0.36	0.62
OP11	0.22	0.78	0.87	0.53	0.22	0.7	0	0.11	0.23	0.16	0.15	0.43	0.08	0.21	0.08	0.05	0.2	0.08	0.14	0.1	0.2	0	0	0.25	0.12	0.02	0	0.13	0.08	0.08
GN02	0.32	0.11	0.17	0.58	0.47	0.22	0.1	0.02	0.06	0.12	0.15	0.29	0.19	0.1	0.14	0.13	0.07	0.14	0.16	0.49	0.26	0	0	0.02	0.09	0.04	0.02	0.28	0.2	0.15
OP3	0	0.16	0.02	0.33	0.16	0.11	0	0	0.06	0.14	0.28	0.22	0.22	0.08	0.16	0.05	0.05	0.22	0.04	0.17	0.3	0.02	0.02	0.25	0.05	0.2	0.07	0.43	0.12	0.19
WS5	0.05	0.04	0	0.12	0.1	0.03	0.02	0.02	0.03	0.02	0.02	0.06	0.03	0.03	0.02	0.13	0.09	0.59	0.04	0.05	0	0.06	0.09	0.08	0.12	0	0.02	0.04	0.02	0.1
TM6	0	0.02	0.02	0.07	0	0.11	0	0	0	0.07	0	0.02	0	0.02	0.05	0.15	0.04	0	0.04	0.05	0	0	0	0.06	0.05	0.15	0.09	0.02	0.06	0.05
NKB19	0.02	0	0	0.05	0.04	0.03	0	0	0	0.18	0.11	0.18	0	0.02	0.05	0.02	0.04	0.04	0.04	0.27	0.07	0	0	0	0	0	0.05	0	0	0
GN04	0.02	0.27	0.07	0.05	0	0.05	0.02	0.02	0.08	0	0	0.02	0	0.02	0.02	0.02	0.05	0.04	0.08	0	0.02	0.04	0	0.02	0	0	0.02	0.02	0.04	0
OP8	0.02	0	0.02	0.29	0.43	0.14	0	0	0	0.09	0.06	0.11	0	0	0	0.02	0	0	0	0	0.04	0	0	0	0.02	0	0	0	0	0.02
OMAN	0.02	0.04	0	0	0	0	0	0	0	0.05	0	0.05	0.05	0.13	0.1	0.02	0.09	0	0.06	0.02	0.04	0	0	0.02	0	0.05	0	0.04	0.04	0.03
BRC1	0.05	0.04	0.02	0.02	0.12	0	0	0	0	0.02	0.02	0.08	0.03	0.02	0.02	0.04	0	0.02	0	0.02	0	0.02	0	0	0	0	0.02	0	0.02	0
10BAV	0	0	0	0.04	0.03	0.08	0.02	0.02	0	0.05	0.02	0	0	0.02	0	0	0.05	0.02	0.04	0.05	0.04	0	0	0.04	0	0	0.02	0.02	0.04	0
WS1	0	0	0	0	0	0	0.02	0	0	0	0	0	0	0.02	0.02	0	0.02	0	0.06	0	0	0.02	0	0	0	0	0	0	0	0
UT06	0	0	0	0.04	0.03	0	0	0	0.02	0	0.02	0	0	0	0	0	0.02	0	0	0	0	0	0	0	0	0	0	0	0	0
Relative abundances are reported as the percent of total bacterial sequences observed per sample.
