# Supplementary material for: Bacterial Diversity and Community Structure in Korean Ginseng Field Soil Are Shifted by Cultivation Time
Source: PLoS One. 2016 May 17;11(5):e0155055. doi: 10.1371/journal.pone.0155055 (PMC4871511; doi:10.1371/journal.pone.0155055)
Supplement: S4 Table — Relative abundances are reported as the percent of total bacterial sequences observed per samples. (XLSX) [file pone.0155055.s005.xlsx]

## Sheet: Sheet1
S4 Table. Bacterial classes present in all soil samples.
Rank	Phylum	Class	0-JJG-10	0-JJG-20	0-JJG-30	2-JW-A10	2-JW-A20	2-JW-A30	4-JW-A10	4-JW-A20	4-JW-A30	4-WD-B10	4-WD-B20	4-WD-B30	6-WD-A10	6-WD-A20	6-WD-A30	6-WD-B10	6-WD-B20	6-WD-B30	R2-JJK-A10	R2-JJK-A20	R2-JJK-A30	R4-YP-A10	R4-YP-A20	R4-YP-A30	R4-YP-B10	R4-YP-B20	R4-YP-B30	R6-YP-B10	R6-YP-B20	R6-YP-B30	Average
1	Acidobacteria	Acidobacteria	2.41956	4.41078	6.01039	7.38042	6.58647	10.9125	13.9427	7.90591	10.3443	17.3983	19.3934	8.94259	17.4821	15.7877	19.4422	13.3808	15.9662	15.001	4.2361	3.09278	3.31528	18.7074	19.3598	19.0456	24.2138	28.2565	19.0376	29.0015	35.2339	31.1332	14.9114
2	Proteobacteria	Betaproteobacteria	17.336	16.0615	15.3104	14.3385	10.4738	8.93582	5.57707	4.03254	9.9025	8.50277	7.30699	11.867	9.59318	35.7483	22.7251	17.4334	11.8894	30.1837	14.6356	13.7212	14.5395	10.9643	12.2561	9.85768	10.4989	7.32374	10.2113	6.95587	3.71411	10.3384	12.7412
3	Chloroflexi	Anaerolineae	10.9753	9.46759	9.86891	7.31707	9.13892	12.3206	15.4725	19.9505	11.5631	8.80314	7.33762	8.26535	7.25673	5.43782	5.48207	6.38919	7.93822	4.62346	9.27525	13.5739	8.77573	14.6397	10.0479	9.2298	6.3372	5.66588	6.71362	10.9574	8.39189	5.70803	9.23081
4	Proteobacteria	Alphaproteobacteria	7.9571	6.86122	7.5439	8.06673	12.6595	7.01327	8.83036	6.31411	7.54113	11.2985	11.9945	9.51208	9.01594	6.24281	6.1992	11.318	9.87787	8.56047	7.66914	7.83014	7.36728	9.4363	13.3687	10.7786	12.8636	13.8094	15.9155	9.48018	9.29532	9.58074	9.47339
5	Acidobacteria	Solibacteres	5.63732	6.37113	7.71704	4.70911	5.5743	8.36718	6.52595	4.70463	7.61731	9.19593	11.0907	9.55826	3.93073	6.93281	8.65339	6.77254	9.12356	6.19826	5.94258	7.38832	5.33044	9.49824	10.5272	12.9343	11.4211	10.9674	10.7981	8.69484	10.0181	10.1869	8.07959
6	Chloroflexi	Caldilineae	0.97281	0.55692	0.74202	2.39679	2.68447	3.9805	27.0139	37.3364	24.7258	3.21165	2.08333	1.69309	5.27763	2.72712	3.10757	2.4644	3.4842	1.63537	2.93114	2.94551	1.77681	8.13545	4.98117	4.96023	2.34098	1.87648	2.74648	8.18998	5.96266	4.44519	5.91287
7	Gemmatimonadetes	Gemmatimonadetes	5.88675	5.636	4.87262	4.11783	3.82866	2.68075	3.62122	1.46799	4.85984	3.28096	2.49694	4.17116	9.31831	6.48924	9.35458	10.4053	10.4167	7.65193	5.54106	4.32008	4.52871	5.98802	7.32626	7.32524	6.81012	7.63345	6.29108	2.44951	3.65388	3.08133	5.51685
8	Proteobacteria	Deltaproteobacteria	8.3562	7.95277	7.51917	5.90223	8.36145	8.36718	1.16189	1.73329	2.19378	3.92791	5.23897	7.08019	2.99615	1.65927	2.61355	1.77072	2.33477	2.40258	5.30014	5.84192	7.2156	1.44539	2.01986	2.19757	2.95578	2.02223	3.49765	1.57068	2.32885	3.36757	4.04451
9	Proteobacteria	Gammaproteobacteria	5.41282	4.54444	7.71704	7.2854	5.28092	3.87219	2.73044	1.39724	3.53443	4.69039	4.30453	4.14037	3.29852	3.82783	1.70518	5.02008	3.98707	3.14961	4.35655	3.65734	3.94366	2.80818	2.61897	3.41147	4.30362	3.04245	2.8169	2.86088	2.26862	2.86243	3.82832
10	Acidobacteria	HQ645210	2.24495	2.3836	1.38511	2.7769	3.63796	2.22042	1.16189	1.46799	1.56917	4.62107	2.12929	2.06249	3.16108	1.57713	2.64542	3.28587	2.92744	1.83727	3.41297	2.30731	2.60022	2.33326	2.58473	2.09293	1.51336	1.16597	1.43192	1.06582	1.40534	1.46489	2.21579
11	Verrucomicrobia	Verrucomicrobiae	2.94338	2.53954	2.94336	2.4707	0.73346	3.33063	1.29744	1.23806	1.73675	2.21811	3.3701	3.60166	0.79714	1.11713	1.70518	1.77072	1.97557	1.99879	1.28488	2.97005	3.90033	1.46603	1.1811	2.38594	1.56065	1.91292	1.24413	2.13164	2.56977	2.66038	2.10185
12	Acidobacteria	EU686603	3.94113	3.36378	1.92926	0.9925	2.44976	0.6228	0.50349	0.38911	0.27422	1.17837	1.70037	3.04756	1.81418	0.75571	1.14741	1.22307	1.13147	0.74702	4.75808	4.90918	5.43879	0.6814	1.28381	0.83717	1.67888	1.51212	1.78404	0.28048	0.20076	0.26941	1.69484
13	Bacteroidetes	Sphingobacteria	2.36967	3.67565	2.54761	4.02281	1.907	2.59951	0.25174	0.15918	1.24924	1.87153	1.65441	2.33954	0.49478	0.65714	0.68526	0.78496	1.13147	1.3931	2.369	1.84094	2.0585	0.10324	0.17117	0.89996	1.11137	1.4939	1.19718	0.80404	1.12427	0.72403	1.45641
14	Nitrospirae	Nitrospira	2.09529	2.53954	3.38857	1.0453	1.42291	1.32683	0.25174	0.58366	0.65509	1.59427	2.23652	2.69355	1.59428	0.85428	1.40239	0.52939	0.62859	0.62588	3.57358	3.04369	3.42362	0.37167	0.63334	0.77438	0.89856	1.16597	1.10329	0.50486	0.74282	1.29651	1.43335
15	OD1	FJ547054	1.8209	2.65092	1.23671	3.44209	1.07085	1.57054	0.54222	0.2653	1.12736	2.03327	2.86458	2.37032	0.30236	0.73928	0.62151	0.931	1.07759	1.41328	0.54206	1.08002	1.53846	0.55751	0.23964	1.48598	1.13502	1.40281	0.68075	1.94465	0.74282	0.99343	1.28077
16	Acidobacteria	Chloracidobacterium	2.0454	1.82669	2.34974	0.35899	0.88015	1.21852	0.52285	0.2653	0.53321	1.17837	0.76593	1.1082	1.01704	0.67357	0.73307	1.09529	1.4727	1.71613	5.03915	3.97644	4.83207	0.28908	0.3937	0.8581	0.9222	0.89269	0.86854	0.0561	0.06023	0.16838	1.27059
17	Actinobacteria	Actinobacteria	1.74607	1.47026	0.81623	1.71048	1.68696	0.56864	1.23935	1.00814	0.77697	0.94732	0.68934	1.1236	2.19901	0.39428	0.5259	1.58817	1.2931	0.44418	1.56595	0.93274	0.71506	1.05307	1.04416	0.3558	0.54386	0.58298	1.17371	0.59835	0.64244	0.55565	0.999726
18	Chloroflexi	GQ396871	0.77326	0.86879	0.86569	0.85524	1.51093	0.51449	1.20062	1.14963	1.31018	0.90111	0.75061	0.87733	2.06157	0.72285	0.82869	2.30011	1.3829	0.50474	1.46557	0.68729	0.67172	1.40409	1.1811	0.62788	0.44928	0.58298	0.86854	0.33657	0.50191	0.25257	0.946941
19	Nitrospirae	Thermodesulfovibrio	0.92292	0.86879	0.54415	2.52349	3.00719	3.33063	0.3873	1.16732	0.53321	0.53142	1.0723	1.00046	0.19241	0.115	0.12749	0.10953	0.05388	0.08076	0.16061	0.46637	0.26002	0.16519	0.08559	0.18836	0.07094	0.01822	0.0939	0.20568	0.50191	0.31992	0.636832
20	Firmicutes	Ignavibacteriae	0.37416	1.22522	1.36038	1.06641	0.98284	1.65177	0.15492	0.63672	0.28946	0.55453	0.88848	0.78498	0.30236	0.23	0.19124	0.21906	0.59267	0.30285	0.64244	0.73638	0.73673	0.20648	0.22253	0.20929	0.28376	0.34615	0.25822	0.41137	0.72275	0.9766	0.585358
21	Planctomycetes	Phycisphaerae	0.67348	0.60147	0.69256	0.62295	0.98284	0.64988	0.30984	0.21224	0.31993	0.878	0.61275	1.01585	0.30236	0.23	0.54183	0.67543	0.64655	0.62588	0.90343	1.25184	1.01842	0.51621	0.47929	0.83717	0.47293	0.72873	0.68075	0.52356	0.62236	0.45462	0.636105
22	Planctomycetes	Planctomycetacia	0.7982	0.44553	0.79149	0.50681	0.7628	0.3791	0.48412	0.40679	0.27422	0.69316	0.56679	0.81576	0.54975	0.47643	0.5259	0.60241	0.37716	0.52493	0.90343	1.15366	1.10509	0.6814	0.6847	0.41859	0.33105	0.6012	1.17371	0.37397	0.48183	0.33676	0.607558
23	Firmicutes	Clostridia	0.67348	0.55692	0.37101	0.65463	0.79214	0.40617	0.52285	0.77821	0.31993	0.76248	0.67402	0.53871	0.30236	0.42714	0.31873	0.41986	0.55675	0.38361	0.38145	0.3191	0.45504	0.20648	0.20541	0.08372	0.54386	0.2004	1.40845	0.69185	0.48183	0.63984	0.502548
24	Armatimonadetes	Chthonomonadetes	0.32427	0.53464	0.54415	0.22173	0.48408	0.48741	0.44539	0.22993	0.41133	0.34658	0.44424	0.23088	0.76965	0.44357	0.7012	0.21906	0.70043	0.50474	0.64244	0.49092	0.32503	0.53686	0.56488	0.64881	0.59116	0.63764	0.46948	0.20568	0.26099	0.18522	0.453413
25	Actinobacteria	Acidimicrobiia	0.42405	0.69058	0.37101	0.40122	0.60144	0.21663	0.48412	0.44216	0.45704	0.50832	0.44424	0.56949	0.96207	0.115	0.47809	0.71194	0.41307	0.50474	0.82313	0.76092	0.7584	0.26843	0.3937	0.62788	0.33105	0.32793	0.91549	0.18699	0.22084	0.11786	0.484261
26	TM7	TM7	0.32427	0.3787	0.27208	1.18256	0.3814	0.56864	0.3873	0.19455	0.31993	0.78558	0.13787	0.12313	0.82463	0.37785	0.15936	0.54765	0.70043	0.50474	0.82313	0.39273	0.19502	0.20648	0.1027	0.29301	0.40199	0.25506	0.11737	0.93493	0.48183	0.53881	0.430458
27	Actinobacteria	Rubrobacteria	0.49888	0.08911	0.17314	0.51737	0.5721	0.21663	0.36793	0.21224	0.31993	0.39279	0.21446	0.44636	2.14404	0.575	0.5259	1.09529	0.39511	0.32304	0.68259	0.39273	0.45504	0.66075	0.56488	0.39766	0.23646	0.2004	0.56338	0.29918	0.40153	0.15154	0.469515
28	Chloroflexi	HM748667	0.3991	0.17821	0.32154	0.31676	0.30805	0.32494	0.21301	0.37142	0.4418	0.23105	0.27574	0.10774	0.90709	0.36143	0.50996	0.62066	0.53879	0.18171	0.3413	0.39273	0.36836	0.88788	0.99281	0.5023	0.3074	0.45546	0.49296	0.39267	0.20076	0.25257	0.40654
29	WS3	GU302492	0.74832	1.047	1.92926	0.25341	0.54276	0.21663	0.07746	0.08843	0.13711	0.62384	0.61275	0.64645	0.24739	0.04929	0.47809	0.18255	0.16164	0.12114	0.74282	0.56456	1.14843	0.06195	0.06847	0.20929	0.04729	0.12753	0.18779	0.0561	0.12046	0.05051	0.384957
30	Chloroflexi	EU335161	0.72337	0.42326	0.64309	0.23229	0.70412	0.29786	0.46476	0.35373	0.30469	0.23105	0.36765	0.21548	0.27488	0.06571	0.43028	0.21906	0.19756	0.14133	0.56214	0.41728	0.32503	0.28908	0.27388	0.27208	0.42563	0.32793	0.35211	0.0561	0.08031	0.11786	0.32632
31	Acidobacteria	HM243779	0.34921	0.31187	0.29681	0.64407	0.90949	0.89358	0.13555	0.12381	0.15235	0.439	0.22978	0.33862	0.2199	0.08214	0.04781	0.03651	0.10776	0.08076	0.18069	0.22091	0.19502	0.37167	0.01712	0.12558	0.16552	0.07287	0.04695	0.20568	0.24092	0.18522	0.247572
32	MATCR	MATCR	0.17461	0.33415	0.24734	0.22173	0.22004	0.2437	0.09682	0.05306	0.19805	0.13863	0.38297	0.53871	0.2199	0.21357	0.06375	0.14604	0.2694	0.22209	0.22084	0.27	0.23835	0.30973	0.06847	0.5023	0.18917	0.10931	0.07042	0.46746	0.36137	0.60616	0.246605
33	Elusimicrobia	Elusimicrobia	0.09978	0.2896	0.29681	0.40122	0.3814	0.54157	0.11619	0.10612	0.12188	0.13863	0.38297	0.16931	0.60473	0.14786	0.14343	0.25557	0.32328	0.22209	0.3413	0.27	0.3467	0.14454	0.17117	0.25115	0.14188	0.36437	0.11737	0.14959	0.22084	0.30308	0.252148
34	Verrucomicrobia	Opitutae	0.94787	0.69058	0.1484	0.63351	0.30805	0.43325	0.11619	0.07075	0.25899	0.39279	0.21446	0.27705	0.19241	0.03286	0.04781	0.2008	0.10776	0.06057	0.20076	0.22091	0.30336	0.10324	0.11982	0.10465	0.14188	0.25506	0.0939	0.07479	0.06023	0.16838	0.232703
35	Chloroflexi	EU133950	0.09978	0.04455	0.0742	0.13726	0.17603	0.35202	0.61967	0.28299	0.24375	0.30037	0.15319	0.06157	0.68719	0.14786	0.19124	0.45637	0.14368	0.28266	0.12046	0.14728	0.10834	0.35102	0.34235	0.12558	0.07094	0.05465	0.21127	0.33657	0.08031	0.18522	0.219612
36	Armatimonadetes	Fimbriimonadia	0.17461	0.31187	0.1484	0.16894	0.3814	0.32494	0.13555	0.07075	0.15235	0.30037	0.33701	0.24627	0.13744	0.13143	0.14343	0.14604	0.19756	0.26247	0.20076	0.36819	0.19502	0.10324	0.41082	0.25115	0.14188	0.12753	0.23474	0.07479	0.08031	0.05051	0.200326
37	Actinobacteria	Thermoleophilia	0.17461	0.08911	0.0742	0.14782	0.13202	0.13539	0.17428	0.05306	0.10664	0.32348	0.06127	0.27705	0.30236	0.04929	0.04781	0.2008	0.14368	0.22209	0.16061	0.04909	0.08667	0.12389	0.06847	0.12558	0.18917	0.09109	0.07042	0.07479	0.10038	0.1347	0.132994
38	Armatimonadetes	FJ479425	0.17461	0.08911	0.0742	0.03168	0.16136	0.05416	0.05809	0.01769	0.06094	0.11553	0.10723	0.10774	0.16493	0.04929	0.14343	0.16429	0.25144	0.16152	0.36137	0.22091	0.21668	0.08259	0.06847	0.12558	0.11823	0.09109	0.04695	0.0374	0.04015	0.01684	0.113783
		sum	94.0135	92.3814	94.138	90.075	92.6801	92.1473	97.5987	97.2409	96.9379	95.5406	95.5883	92.966	91.9186	96.665	95.3945	95.6919	94.9174	95.8005	93.2945	93.2253	90.8126	96.1594	97.1243	96.3583	96.7605	96.7025	95.9859	93.6425	94.6196	94.8813	94.7087
Relative abundances are reported as the percent of total bacterial sequences observed per sample.
