# Supplementary material for: Bacterial Diversity and Community Structure in Korean Ginseng Field Soil Are Shifted by Cultivation Time
Source: PLoS One. 2016 May 17;11(5):e0155055. doi: 10.1371/journal.pone.0155055 (PMC4871511; doi:10.1371/journal.pone.0155055)
Supplement: S7 Table — Relative abundances are reported as the percent of total bacterial sequences observed per samples. (XLSX) [file pone.0155055.s008.xlsx]

## Sheet: Sheet1
S7 Table.
Rank	Phylum	Class	Order	Family	0-JJG-10	0-JJG-20	0-JJG-30	2-JW-A10	2-JW-A20	2-JW-A30	4-JW-A10	4-JW-A20	4-JW-A30	4-WD-B10	4-WD-B20	4-WD-B30	6-WD-A10	6-WD-A20	6-WD-A30	6-WD-B10	6-WD-B20	6-WD-B30	R2-JJK-A10	R2-JJK-A20	R2-JJK-A30	R4-YP-A10	R4-YP-A20	R4-YP-A30	R4-YP-B10	R4-YP-B20	R4-YP-B30	R6-YP-B10	R6-YP-B20	R6-YP-B30	Average
1	Acidobacteria	Acidobacteria	Acidobacteriales	Acidobacteriaceae	2.22	4.07663	5.54044	6.82082	6.24908	9.69402	12.9744	7.18076	9.82633	16.3355	18.0607	8.12683	17.4547	15.0485	18.5976	12.7236	15.2838	14.254	3.83457	2.89642	2.86024	17.3033	17.9048	18.355	23.197	27.2545	17.5352	27.6926	33.8085	29.8872	14.0999
2	Acidobacteria	Solibacteres	Solibacterales	Solibacteraceae	5.03866	4.81176	5.2931	3.82219	4.54745	6.63417	5.90627	4.2271	6.84034	7.7634	8.18015	6.77236	3.29852	5.88139	7.41036	6.37094	7.66882	5.26953	4.21602	5.081	3.72698	8.21805	8.67853	10.8414	9.17475	9.07269	8.61502	6.45101	7.68922	7.10557	6.48689
3	Chloroflexi	Anaerolineae	Anaerolinaeles	Anaerolinaceae	7.70766	5.97015	6.3814	3.22036	4.75282	4.9824	7.51356	11.4963	6.42901	4.59797	2.74203	3.58627	4.20561	3.10498	2.86853	4.18036	5.31609	2.64486	6.22365	8.27197	5.76381	9.08528	5.5974	5.2951	3.71246	3.33394	3.23944	8.58265	6.36418	3.33389	5.35014
4	Proteobacteria	Betaproteobacteria	Methylophilales	Methylophilaceae	0.72337	2.18311	2.39921	3.10421	0.54276	0.16247	0.36793	0.07075	3.04692	1.82532	1.01103	0.29244	0.19241	28.5034	14.7729	7.46623	0.48491	21.3002	1.68641	1.89003	1.62514	3.48957	3.81719	1.29761	2.05722	0.56477	2.79343	3.85191	0.4216	6.06163	3.93354
5	Proteobacteria	Alphaproteobacteria	Rhizobiales	Bradyrhizobiaceae	1.72113	1.00245	1.58298	2.22785	3.49127	2.65367	4.27963	3.48426	3.1688	3.60444	3.00245	3.18609	4.04068	2.46427	2.05578	3.55969	3.35848	3.47264	2.02771	1.98822	2.31853	4.19162	4.57035	2.90917	3.71246	4.31773	6.90141	2.84218	2.93114	2.89611	3.13211
6	Proteobacteria	Alphaproteobacteria	Rhizobiales	Rhizomicrobium	0.24944	0.22277	0.46995	1.52043	0.99751	0.75819	0.46476	0.56597	1.43205	2.5647	2.72672	1.15438	1.07202	0.69	0.90837	1.22307	1.18534	0.96911	0.3413	0.81001	0.60672	0.76399	1.9685	2.84638	3.19224	4.04445	2.34742	3.17876	2.48946	2.44149	1.47352
7	Verrucomicrobia	Verrucomicrobiae	Pedosphaera	Pedosphaera	1.92068	1.60392	1.90453	1.4782	0.42541	2.22042	0.85205	0.7959	1.24924	1.27079	2.11397	2.18562	0.57724	0.88714	1.01992	1.22307	1.45474	1.63537	0.68259	1.93913	2.36186	0.84658	0.75317	1.79992	1.06408	1.18419	0.61033	1.10322	1.44549	1.70062	1.34365
8	Proteobacteria	Alphaproteobacteria	Rhodospirillales	Rhodospirillaceae	1.22225	1.3366	2.22607	0.7391	2.17104	0.73111	0.69713	0.49522	0.53321	1.24769	2.19056	1.24673	1.20946	0.69	0.79681	1.55166	1.11351	1.17101	1.56595	1.12911	1.32178	0.90853	2.2595	1.59062	1.39513	1.34815	1.33803	0.84144	0.8432	1.34703	1.24192
9	Proteobacteria	Gammaproteobacteria	Xanthomonadales	Xanthomonadaceae	1.29708	1.13611	0.69256	2.55517	1.51093	1.65177	1.00697	0.58366	1.34065	0.99353	0.88848	0.64645	0.8796	0.82142	0.36653	1.35086	0.98779	0.42399	1.34511	0.66274	0.58505	0.78464	0.66758	0.48137	2.05722	1.32993	0.7277	0.18699	0.24092	0.623	0.96086
10	Proteobacteria	Gammaproteobacteria	Steroidobacter	Steroidobacter	1.32203	0.77968	0.86569	0.36955	1.17354	0.27078	1.02634	0.35373	1.37112	1.24769	0.47488	0.75419	1.15448	0.67357	0.5259	1.15005	0.98779	0.60569	0.94359	0.9082	0.93174	1.11501	1.02705	1.19297	0.70939	0.91091	1.17371	0.44877	0.54206	0.40411	0.84714
11	Proteobacteria	Alphaproteobacteria	Sphingomonadales	Sphingomonadaceae	1.87079	2.24994	1.11303	0.35899	0.61611	0.35202	0.50349	0.14149	0.57892	0.62384	0.4902	0.58489	1.01704	1.16642	0.87649	1.97152	1.43678	0.96911	0.52198	0.9082	0.4117	0.86723	0.70181	0.58602	1.25325	0.8016	0.51643	0.44877	0.44168	0.31992	0.823322
12	Bacteroidetes	Sphingobacteria	Sphingobacteriales	Chitinophagaceae	1.4218	2.40588	1.73139	0.72854	0.36673	0.70403	0.17428	0.10612	1.08166	0.64695	0.61275	0.95429	0.32985	0.42714	0.33466	0.65717	0.82615	0.88835	1.54587	1.03093	0.95341	0.10324	0.13694	0.58602	0.6621	1.11131	0.8216	0.44877	0.36137	0.28624	0.748185
13	Nitrospirae	Nitrospira	Nitrospirales	Nitrospiraceae	1.04764	0.80196	1.13777	0.62295	0.52809	0.32494	0.05809	0.10612	0.31993	0.71627	1.0723	0.9235	1.04453	0.54214	1.01992	0.25557	0.23348	0.50474	1.42542	1.47275	1.60347	0.20648	0.49641	0.52323	0.49657	0.91091	0.75117	0.39267	0.4216	0.43778	0.679947
14	Proteobacteria	Gammaproteobacteria	Solimonas	Solimonas	0.49888	0.3787	0.42048	1.94277	0.46941	0.2437	0.13555	0.08843	0.21328	0.878	0.93444	0.49254	0.71468	0.65714	0.25498	0.49288	0.77227	0.74702	0.8432	0.3191	0.56338	0.12389	0.22253	0.46044	0.47293	0.25506	0.0939	0.72924	0.54206	0.60616	0.518901
15	Planctomycetes	Planctomycetacia	Planctomycetales	Planctomycetaceae	0.64854	0.3787	0.69256	0.45402	0.64545	0.27078	0.36793	0.28299	0.22852	0.64695	0.47488	0.66184	0.54975	0.42714	0.49402	0.51114	0.32328	0.48455	0.64244	0.88365	0.86674	0.57815	0.59911	0.3558	0.26011	0.54655	1.03286	0.35527	0.46175	0.28624	0.513724
16	Nitrospirae	Thermodesulfovibrio	Thermodesulfovibrio	Magnetobacterium	0.69843	0.62375	0.44521	1.95333	2.37641	2.32873	0.25174	1.04351	0.38087	0.4159	0.84252	0.66184	0.19241	0.08214	0.07968	0.05476	0.03592	0.04038	0.12046	0.3191	0.10834	0.06195	0.06847	0.18836	0.07094	0.01822	0.04695	0.18699	0.40153	0.18522	0.476135
17	Proteobacteria	Alphaproteobacteria	Rhizobiales	Hyphomicrobiaceae	0.67348	0.3787	0.39575	0.42234	0.88015	0.48741	0.46476	0.21224	0.15235	1.01664	0.75061	0.72341	0.38483	0.18071	0.28685	0.49288	0.23348	0.2019	0.78298	0.41728	0.45504	0.41297	0.87299	0.29301	0.14188	0.36437	0.70423	0.35527	0.54206	0.35359	0.467805
18	Proteobacteria	Deltaproteobacteria	Myxococcales	Haliangiaceae	0.69843	1.18066	0.56888	0.44346	0.79214	0.43325	0.36793	0.08843	0.27422	0.23105	0.52083	0.67724	0.76965	0.29571	0.38247	0.41986	0.21552	0.36342	0.58221	0.3191	0.43337	0.28908	0.47929	0.31394	0.33105	0.2004	0.35211	0.22438	0.10038	0.31992	0.422279
19	Proteobacteria	Deltaproteobacteria	Myxococcales	Polyangiaceae	0.92292	0.82424	0.79149	0.51737	0.77747	0.46033	0.05809	0.19455	0.19805	0.16174	0.42892	0.3694	0.41231	0.14786	0.60558	0.01825	0.16164	0.26247	0.18069	0.61365	0.30336	0.0413	0.32523	0.33487	0.42563	0.27327	0.65728	0.29918	0.52198	0.65668	0.398193
20	Proteobacteria	Betaproteobacteria	Burkholderiales	Oxalobacteraceae	0.89798	1.18066	0.24734	3.0303	0.36673	0.32494	0.05809	0.07075	0.21328	0.06932	0.06127	0.13853	0.24739	0.32857	0.47809	0.14604	0.82615	0.66626	0.56214	0.22091	0.58505	0.14454	0.23964	0.08372	0.26011	0.10931	0.14085	0.07479	0.02008	0.06735	0.395339
21	Proteobacteria	Alphaproteobacteria	Rhodospirillales	Acetobacteraceae	0.14966	0.02228	0.02473	0.21117	0.42541	0.29786	0.61967	0.33605	0.56368	0.25416	0.32169	0.30783	0.27488	0.16428	0.23904	0.2008	0.25144	0.34323	0.32122	0.17182	0.02167	0.47491	0.54776	0.41859	1.04044	0.74695	0.84507	0.37397	0.38145	0.40411	0.358527
22	Actinobacteria	Rubrobacteria	Gaiellales	Gaiellaceae	0.24944	0.08911	0.1484	0.28508	0.24938	0.05416	0.17428	0.08843	0.19805	0.20795	0.13787	0.29244	1.97911	0.46	0.43028	0.931	0.28736	0.22209	0.50191	0.3191	0.28169	0.6401	0.44505	0.3558	0.16552	0.14575	0.51643	0.20568	0.32122	0.11786	0.350018
23	Proteobacteria	Betaproteobacteria	Burkholderiales	Comamonadaceae	0.97281	0.71285	0.71729	0.13726	0.46941	0.54157	0.07746	0.03537	0.22852	0.02311	0.07659	0.15392	0.13744	0.06571	0.03187	0.23731	0.14368	0.12114	0.38145	0.61365	0.71506	0.18584	0.15406	0.27208	0.35469	0.01822	0.02347	0.0187	0.02008	0.03368	0.25581
24	Proteobacteria	Alphaproteobacteria	Caulobacterales	Caulobacteraceae	0.24944	0.11138	0.09894	0.19005	0.74813	0.21663	0.19365	0.03537	0.07617	0.04621	0.13787	0.27705	0.32985	0.04929	0.06375	0.51114	0.12572	0.22209	0.04015	0.12273	0.10834	0.12389	0.22253	0.23022	0.16552	0.23684	0.11737	0.0561	0.18069	0.1347	0.180727
25	Armatimonadetes	Fimbriimonadia	Fimbriimonadales	Fimbriimonadaceae	0.17461	0.24504	0.12367	0.14782	0.30805	0.10831	0.11619	0.01769	0.12188	0.20795	0.27574	0.16931	0.08246	0.04929	0.06375	0.14604	0.10776	0.22209	0.16061	0.3191	0.10834	0.06195	0.35947	0.18836	0.11823	0.07287	0.0939	0.07479	0.08031	0.05051	0.14587
26	Actinobacteria	Thermoleophilia	Solirubrobacterales	Conexibacteraceae	0.09978	0.04455	0.02473	0.05279	0.04401	0.08123	0.07746	0.01769	0.06094	0.16174	0.03064	0.10774	0.27488	0.03286	0.04781	0.10953	0.07184	0.16152	0.04015	0.02455	0.02167	0.08259	0.06847	0.08372	0.02365	0.05465	0.04695	0.0561	0.10038	0.1347	0.074644
27	Actinobacteria	Acidimicrobiia	Acidimicrobiales	Iamiaceae	0.02494	0.04455	0.02473	0.03168	0.07335	0.05416	0.05809	0.07075	0.09141	0.06932	0.04596	0.03078	0.13744	0.03286	0.04781	0.14604	0.05388	0.06057	0.06023	0.14728	0.04334	0.0413	0.03423	0.06279	0.09459	0.03644	0.07042	0.0561	0.02008	0.03368	0.05996
28	Chloroflexi	Caldilineae		FJ793157	0.27438	0.08911	0.17314	1.03474	0.70412	1.97671	18.3579	28.2809	18.0987	1.20148	0.84252	0.52332	2.47389	1.37999	1.59363	0.80321	1.3829	0.60569	1.1845	1.57094	0.88841	4.25356	2.03697	3.13939	0.78033	0.76517	0.8216	4.89903	3.07167	2.37414	3.5194
29	Gemmatimonadetes	Gemmatimonadetes	Gemmatimonadales	EU421850	1.14742	1.3366	0.79149	0.54904	0.67478	0.51449	0.54222	0.22993	1.05119	0.94732	0.58211	0.5541	4.70038	4.33711	5.65737	5.95108	6.03448	3.9572	2.10801	1.12911	0.86674	2.84947	2.89284	2.86731	3.26318	3.60721	2.13615	1.3463	2.12809	1.65011	2.21343
30	Proteobacteria	Betaproteobacteria	Burkholderiales	AY234747	1.24719	1.67075	0.96463	0.82357	2.2884	1.29976	2.43997	1.7156	2.4223	1.43253	1.11826	1.92396	2.74876	1.60999	1.92829	2.44615	2.62213	1.49404	1.50572	0.95729	1.30011	2.06484	2.2595	1.98828	1.34784	1.40281	1.73709	1.14061	1.24473	1.04395	1.67297
31	Proteobacteria	Betaproteobacteria		EU786132	1.8209	2.31677	2.64655	3.09365	1.23221	1.35391	0.3873	0.47754	0.89884	1.61738	1.65441	2.70894	2.28147	1.16642	1.30677	1.55166	2.80172	1.49404	2.77053	2.57732	2.51354	1.38344	1.04416	1.65341	1.30054	1.40281	1.22066	0.20568	0.60229	0.58932	1.60247
32	Acidobacteria			EU686603	2.86855	2.49499	1.36038	0.62295	2.02435	0.43325	0.40666	0.24761	0.22852	0.78558	1.37868	2.29337	1.73172	0.50928	0.65339	1.09529	0.98779	0.56531	3.63381	3.55916	4.07367	0.43362	0.99281	0.66974	1.48971	1.2935	1.22066	0.20568	0.12046	0.20205	1.28608
33	Chloroflexi	Caldilineae		AF234694_uc	0.04989	0.08911	0.19787	0.50681	0.5721	0.83943	4.72502	5.55359	3.44302	1.08595	0.42892	0.38479	0.79714	0.70642	0.749	0.74845	1.11351	0.48455	0.70267	0.51546	0.36836	1.79641	1.28381	1.08832	0.59116	0.49189	0.46948	1.3276	1.62618	1.19549	1.13108
34	Proteobacteria	Betaproteobacteria		HQ014645	2.71888	1.96035	1.90453	0.8658	1.21754	0.78527	0.92951	0.51291	1.29494	0.48521	0.22978	1.1082	1.7867	0.67357	0.62151	1.77072	1.58046	0.82778	1.5258	1.15366	1.40845	1.1976	1.52345	1.73713	1.15867	0.67408	0.7277	0.72924	0.58221	0.65668	1.14494
35	Chloroflexi	Anaerolineae	Anaerolinaeles	AM745150	0.74832	0.53464	0.32154	0.51737	0.46941	1.05605	3.93106	3.9618	1.59963	1.15527	0.71998	0.76959	1.01704	0.52571	0.39841	0.82147	0.84411	0.52493	0.40153	1.39912	0.54171	1.63122	1.21534	0.77438	0.49657	0.36437	0.65728	0.86013	0.82313	0.69035	0.992382
36	Acidobacteria			AB240310	1.09753	0.98017	0.74202	1.52043	2.5231	1.38099	0.30984	0.5306	0.54845	3.21165	1.3174	1.15438	1.92413	0.70642	1.35458	1.22307	0.75431	0.5855	2.22847	1.27639	1.66847	0.35102	0.34235	0.18836	0.6148	0.45546	0.58685	0.63575	0.96366	0.77454	1.06502
37	Chloroflexi	Anaerolineae	Anaerolinaeles	Anaerolinaeles_uc	0.74832	0.98017	0.91516	0.90804	0.79214	1.46223	2.07204	2.40538	1.55393	1.01664	1.1489	1.23134	0.32985	0.73928	0.87649	0.69368	0.57471	0.52493	0.94359	1.32548	0.8234	2.18873	1.26669	1.33947	0.70939	0.56477	1.29108	0.93493	0.46175	0.7577	1.05267
38	Chloroflexi	Anaerolineae	Anaerolinaeles	EU399673	0.24944	0.46781	0.49468	2.00612	1.98034	3.79096	0.77459	1.11426	1.21877	1.13216	1.70037	1.52378	0.74217	0.44357	0.73307	0.12778	0.34124	0.26247	0.46175	1.00638	0.56338	0.53686	0.30811	0.83717	0.75668	0.58298	0.51643	0.24308	0.46175	0.53881	0.863899
39	Acidobacteria			HQ645210	0.77326	1.00245	0.44521	0.83413	0.71879	0.3791	0.7165	0.6544	0.8379	0.90111	0.32169	0.44636	1.23694	0.575	1.00398	1.71595	1.79598	0.94892	0.68259	0.61365	0.60672	1.65187	1.67751	1.50691	0.54386	0.4008	0.56338	0.33657	0.30114	0.50514	0.82326
40	Acidobacteria	Acidobacteria	Acidobacteriales	Acidobacteriales_uc	0.19955	0.31187	0.42048	0.47513	0.24938	0.97482	0.85205	0.56597	0.47227	0.99353	1.19485	0.70802	0.02749	0.62428	0.73307	0.60241	0.61063	0.62588	0.3413	0.14728	0.3467	1.17696	1.30092	0.64881	0.87491	0.83804	1.29108	1.15931	1.22465	1.14497	0.704554
41	Gemmatimonadetes	Gemmatimonadetes		EU881211	1.49663	0.75741	0.98936	1.74216	1.51093	0.59572	0.03873	0.05306	0.21328	0.80869	0.59743	1.35447	0.27488	0.37785	0.25498	0.41986	0.39511	0.30285	0.98374	1.1782	1.40845	0.0413	0.30811	0.62788	0.44928	0.43724	0.7277	0.16829	0.32122	0.18522	0.634001
42	Chloroflexi	Caldilineae		AF234694	0.04989	0.06683	0.04947	0.11614	0.24938	0.16247	1.85902	1.14963	1.5844	0.02311	0.22978	0.15392	0.71468	0.29571	0.41434	0.38335	0.39511	0.10095	0.24092	0.36819	0.19502	0.80529	0.56488	0.37673	0.28376	0.21862	0.35211	0.93493	0.78298	0.52197	0.454786
43	Acidobacteria	Chloracidobacterium		AY281358	0.6236	0.93562	1.0883	0.22173	0.45475	0.54157	0.3292	0.12381	0.22852	0.73937	0.33701	0.53871	0.41231	0.26286	0.20717	0.54765	0.68247	0.86816	2.56977	1.84094	2.25352	0.08259	0.01712	0.23022	0.21282	0.23684	0.30516	0.0187	0.04015	0.06735	0.567266
44	Chloroflexi			GQ396871	0.6236	0.44553	0.56888	0.4329	1.11486	0.21663	0.56158	0.47754	0.53321	0.71627	0.67402	0.69263	0.98955	0.27928	0.43028	0.82147	0.53879	0.34323	0.86328	0.39273	0.26002	0.6401	0.65046	0.27208	0.21282	0.29149	0.46948	0.18699	0.20076	0.10103	0.50005
45	OD1			AB504963_uc	0.74832	0.98017	0.37101	1.49931	0.67478	0.51449	0.23238	0.19455	0.67032	0.69316	1.25613	0.86194	0.10995	0.18071	0.3506	0.34684	0.43103	0.56531	0.14053	0.3191	0.56338	0.33037	0.08559	0.48137	0.47293	0.54655	0.42254	0.52356	0.22084	0.31992	0.503589
46	Gemmatimonadetes	Gemmatimonadetes	Gemmatimonadales	Gemmatimonadales_uc	0.77326	0.49009	0.51942	0.32731	0.30805	0.2437	0.54222	0.28299	0.36563	0.48521	0.33701	0.3694	0.05498	0.41071	0.73307	0.82147	1.02371	0.70664	0.60229	0.46637	0.54171	0.84658	0.87299	0.52323	0.6621	0.67408	0.7277	0.09349	0.50191	0.33676	0.521469
47	Gemmatimonadetes	Gemmatimonadetes	Gemmatimonadales	AY234571	0.54877	0.44553	0.39575	0.59128	0.27871	0.51449	0.23238	0.24761	0.48751	0.25416	0.2451	0.56949	0.85212	0.26286	0.73307	0.65717	0.70043	0.52493	0.12046	0.29455	0.26002	0.84658	0.58199	1.06739	0.68574	0.92913	0.56338	0.31788	0.24092	0.31992	0.492311
48	Gemmatimonadetes	Gemmatimonadetes	Gemmatimonadales	EU137390	0.44899	0.35643	0.12367	0.1795	0.23471	0.13539	0.6584	0.2653	0.97502	0.13863	0.09191	0.1847	1.26443	0.345	0.57371	0.96751	0.96983	0.52493	0.26099	0.14728	0.21668	0.51621	0.6847	0.77438	0.52022	0.54655	0.56338	0.0561	0.06023	0.08419	0.428966
49	Chloroflexi	Caldilineae	Caldilineales	FN563196	0.27438	0.02228	0.04947	0.49625	0.77747	0.59572	1.0457	1.30881	0.88361	0.46211	0.29105	0.38479	0.74217	0.21357	0.15936	0.25557	0.25144	0.12114	0.14053	0.14728	0.06501	0.61945	0.66758	0.10465	0.23646	0.10931	0.53991	0.76664	0.16061	0.15154	0.401462
50	Proteobacteria	Alphaproteobacteria	Rhizobiales	Rhizobiales_uc	0.27438	0.20049	0.22261	0.42234	0.24938	0.29786	0.44539	0.33605	0.16758	0.62384	0.6587	0.5541	0.02749	0.19714	0.19124	0.2008	0.25144	0.28266	0.40153	0.51546	0.36836	0.5988	0.54776	0.43951	0.6621	0.56477	1.05634	0.43007	0.32122	0.38727	0.396556
51	Proteobacteria	Betaproteobacteria	Burkholderiales	Burkholderiales_uc	0.77326	0.60147	0.34628	0.4329	0.33739	0.3791	0.29047	0.33605	0.30469	0.39279	0.21446	0.46175	0.05498	0.32857	0.44622	0.41986	0.52083	0.32304	0.54206	0.44183	0.65005	0.35102	0.41082	0.46044	0.33105	0.29149	0.30516	0.11219	0.20076	0.30308	0.378802
52	Chloroflexi			EF516242	0.14966	0.33415	0.22261	0.3062	0.26405	0.21663	0.48412	0.42448	0.68556	0.11553	0.04596	0.07696	1.01704	0.39428	0.30279	1.22307	0.70043	0.16152	0.24092	0.17182	0.3467	0.57815	0.37658	0.23022	0.21282	0.18218	0.21127	0.09349	0.20076	0.08419	0.335138
53	Planctomycetes	Phycisphaerae	Phycisphaerales	AY673410	0.19955	0.20049	0.34628	0.25341	0.27871	0.2437	0.23238	0.08843	0.22852	0.71627	0.42892	0.58489	0.13744	0.16428	0.31873	0.32859	0.46695	0.32304	0.60229	0.51546	0.54171	0.35102	0.30811	0.58602	0.33105	0.34615	0.32864	0.35527	0.40153	0.30308	0.350364
54	TM7			JF421159	0.17461	0.24504	0.12367	0.72854	0.27871	0.32494	0.23238	0.14149	0.25899	0.48521	0.07659	0.04618	0.71468	0.29571	0.11155	0.31033	0.23348	0.30285	0.30114	0.27	0.13001	0.16519	0.06847	0.20929	0.26011	0.16396	0.0939	0.80404	0.38145	0.28624	0.273958
55	Acidobacteria	Solibacteres		HQ445649	0.09978	0.26732	0.29681	0.13726	0.22004	0.18955	0.05809	0.12381	0.13711	0.23105	0.53615	0.63106	0.05498	0.29571	0.30279	0.10953	0.43103	0.26247	0.38145	0.54001	0.23835	0.16519	0.11982	0.29301	0.37834	0.2004	0.35211	0.74794	0.44168	0.80822	0.301702
56	Proteobacteria	Deltaproteobacteria	Myxococcales	Myxococcales_uc	0.82315	0.57919	0.44521	0.25341	0.66011	0.40617	0.15492	0.07075	0.13711	0.09242	0.2451	0.67724	0.24739	0.18071	0.22311	0.21906	0.3592	0.26247	0.3413	0.12273	0.45504	0.10324	0.30811	0.25115	0.21282	0.12753	0.42254	0.14959	0.18069	0.20205	0.297117
57	Chloroflexi	Anaerolineae	Anaerolinaeles	GQ396824	0.12472	0.22277	0.19787	0.21117	0.29338	0.29786	0.6584	0.47754	0.3504	0.18484	0.26042	0.06157	0.30236	0.21357	0.14343	0.16429	0.28736	0.22209	0.16061	0.24546	0.21668	0.55751	0.49641	0.27208	0.28376	0.25506	0.37559	0.07479	0.08031	0.1347	0.2609
58	Armatimonadetes	Chthonomonadetes	Chthonomonadales	AJ009456	0.22449	0.33415	0.29681	0.02112	0.26405	0.27078	0.23238	0.10612	0.21328	0.20795	0.22978	0.13853	0.38483	0.21357	0.36653	0.14604	0.43103	0.18171	0.44168	0.24546	0.23835	0.10324	0.25676	0.18836	0.33105	0.32793	0.14085	0.13089	0.14053	0.06735	0.229187
59	Acidobacteria			HM243779	0.32427	0.20049	0.0742	0.51737	0.68945	0.67696	0.09682	0.10612	0.12188	0.20795	0.13787	0.27705	0.2199	0.06571	0.04781	0.03651	0.0898	0.06057	0.14053	0.17182	0.13001	0.24778	0.01712	0.12558	0.16552	0.03644	0.02347	0.20568	0.24092	0.1347	0.186343
60	Actinobacteria	Acidimicrobiia	Acidimicrobiales	AM991247	0.09978	0.40098	0.0742	0.21117	0.1907	0.02708	0.11619	0.12381	0.15235	0.20795	0.15319	0.3694	0.41231	0.04929	0.20717	0.16429	0.14368	0.06057	0.18069	0.3191	0.26002	0.12389	0.20541	0.3558	0.04729	0.18218	0.53991	0.07479	0.16061	0.01684	0.187688
61	Proteobacteria	Alphaproteobacteria	Rhodospirillales	Rhodospirillales_uc	0.29933	0.17821	0.12367	0.14782	0.33739	0.16247	0.09682	0.12381	0.21328	0.16174	0.35233	0.23088	0.05498	0.06571	0.14343	0.03651	0.32328	0.10095	0.14053	0.22091	0.4117	0.26843	0.32523	0.25115	0.26011	0.12753	0.32864	0.11219	0.26099	0.20205	0.202069
62	Proteobacteria	Deltaproteobacteria		Deltaproteobacteria_uc	0.29933	0.13366	0.19787	0.22173	0.35206	0.81235	0.09682	0.12381	0.13711	0.06932	0.2451	0.50793	0.02749	0.08214	0.07968	0.05476	0.16164	0.12114	0.16061	0.34364	0.3467	0.08259	0.1027	0.23022	0.18917	0.07287	0.16432	0.07479	0.14053	0.08419	0.190542
63	Proteobacteria	Betaproteobacteria		Betaproteobacteria_uc	0.09978	0.2896	0.24734	0.10559	0.14669	0.10831	0.17428	0.19455	0.09141	0.20795	0.19914	0.21548	0.02749	0.26286	0.15936	0.2008	0.1796	0.26247	0.28107	0.14728	0.15168	0.16519	0.41082	0.18836	0.18917	0.10931	0.21127	0.13089	0.10038	0.11786	0.179199
64	Chloroflexi	Caldilineae	Caldilineales	Caldilineales_uc	0.02494	0.02228	0.02473	0.08447	0.24938	0.21663	0.34857	0.40679	0.27422	0.20795	0.15319	0.09235	0.19241	0.08214	0.01594	0.12778	0.07184	0.12114	0.14053	0.09818	0.08667	0.33037	0.20541	0.1465	0.14188	0.07287	0.30516	0.09349	0.08031	0.06735	0.149516
65	Gemmatimonadetes	Gemmatimonadetes	Gemmatimonadales	AY395343	0.09978	0.33415	0.17314	0.02112	0.11735	0.02708	0.03873	0.01769	0.13711	0.16174	0.09191	0.21548	0.35734	0.04929	0.27092	0.34684	0.14368	0.36342	0.32122	0.12273	0.10834	0.08259	0.17117	0.12558	0.07094	0.07287	0.11737	0.09349	0.06023	0.01684	0.144338
66	Chloroflexi	Anaerolineae		Anaerolineae_uc	0.14966	0.11138	0.17314	0.14782	0.07335	0.2437	0.29047	0.19455	0.18282	0.18484	0.18382	0.16931	0.05498	0.04929	0.14343	0.12778	0.1796	0.10095	0.08031	0.24546	0.21668	0.20648	0.20541	0.23022	0.04729	0.07287	0.14085	0.16829	0.04015	0.10103	0.150531
67	MATCR			AM991231	0.07483	0.15594	0.12367	0.14782	0.13202	0.21663	0.03873	0.01769	0.13711	0.09242	0.19914	0.40018	0.10995	0.04929	0.06375	0.03651	0.0898	0.10095	0.14053	0.12273	0.06501	0.10324	0.03423	0.29301	0.07094	0.07287	0.07042	0.26178	0.22084	0.37043	0.133749
68	Chloroflexi			AB186887	0.17461	0.17821	0.1484	0.1267	0.32272	0.13539	0.13555	0.22993	0.24375	0.06932	0.06127	0.06157	0.08246	0.03286	0.19124	0.14604	0.07184	0.12114	0.24092	0.12273	0.08667	0.14454	0.1027	0.06279	0.3074	0.10931	0.07042	0.0374	0.02008	0.06735	0.130177
69	Elusimicrobia	Elusimicrobia	Endomicrobium	EU861834	0.07483	0.13366	0.0742	0.05279	0.13202	0.18955	0.05809	0.05306	0.07617	0.04621	0.21446	0.06157	0.38483	0.08214	0.09562	0.12778	0.1796	0.16152	0.18069	0.04909	0.10834	0.10324	0.08559	0.18836	0.09459	0.27327	0.04695	0.14959	0.10038	0.20205	0.126008
70	Chloroflexi	Caldilineae		Caldilineae_uc	0.02494	0.04455	0.02473	0.03168	0.10268	0.08123	0.42603	0.5306	0.24375	0.06932	0.04596	0.03078	0.10995	0.01643	0.07968	0.01825	0.14368	0.10095	0.06023	0.04909	0.02167	0.28908	0.08559	0.02093	0.09459	0.07287	0.0939	0.0561	0.16061	0.10103	0.107696
71	Armatimonadetes	Chthonomonadetes	Chthonomonadales	Chthonomonadales_uc	0.09978	0.04455	0.09894	0.06335	0.14669	0.05416	0.13555	0.08843	0.03047	0.04621	0.09191	0.04618	0.02749	0.115	0.12749	0.03651	0.14368	0.08076	0.06023	0.09818	0.08667	0.06195	0.17117	0.29301	0.11823	0.12753	0.11737	0.0561	0.08031	0.01684	0.092158
72	Chloroflexi	Caldilineae	Caldilineales	4P001791	0.14966	0.04455	0.09894	0.07391	0.02934	0.05416	0.13555	0.03537	0.15235	0.11553	0.07659	0.09235	0.19241	0.01643	0.07968	0.05476	0.05388	0.06057	0.22084	0.09818	0.10834	0.0413	0.03423	0.08372	0.16552	0.14575	0.14085	0.0374	0.04015	0.03368	0.0888663
73	Planctomycetes	Phycisphaerae	Phycisphaerales	Phycisphaerales_uc	0.27438	0.02228	0.19787	0.06335	0.32272	0.08123	0.03873	0.05306	0.03047	0.06932	0.06127	0.13853	0.08246	0.03286	0.07968	0.07302	0.07184	0.12114	0.12046	0.14728	0.15168	0.08259	0.06847	0.08372	0.04729	0.18218	0.07042	0.0374	0.08031	0.10103	0.099568
74	Gemmatimonadetes	Gemmatimonadetes		EU881211_uc	0.14966	0.11138	0.17314	0.1267	0.11735	0.05416	0.05809	0.01769	0.03047	0.09242	0.12255	0.21548	0.02749	0.01643	0.04781	0.12778	0.14368	0.02019	0.18069	0.22091	0.21668	0.06195	0.06847	0.06279	0.04729	0.03644	0.14085	0.0561	0.08031	0.05051	0.0958487
				Sum	59.5161	58.9218	56.1217	61.6619	63.3563	62.5779	85.8636	86.9651	84.5673	73.1747	70.3891	62.2749	75.481	83.8509	80.765	77.7108	76.6523	79.467	62.0558	61.8311	57.1614	82.7586	80.9825	80.5149	79.3332	80.3243	75.8921	81.1705	82.0518	78.7001	73.4031
				uc: unclassified
				Shared bacterial families present in all soil samples. Relative abundances are reported as the percent of total bacterial sequences observed per sample
