# Supplementary material for: Bacterial Diversity and Community Structure in Korean Ginseng Field Soil Are Shifted by Cultivation Time
Source: PLoS One. 2016 May 17;11(5):e0155055. doi: 10.1371/journal.pone.0155055 (PMC4871511; doi:10.1371/journal.pone.0155055)
Supplement: S9 Table — Results of SIMPER analyses indicating the contribution of the core families to observed differences in community structure among geographic area (S7A Table), cultivation round (S7B Table), time (S7C Table), and health states of the plant (S7D Table). (XLSX) [file pone.0155055.s010.xlsx]

## Sheet: S9A Table
S9 Table. SIMPER analyses. Results of SIMPER analyses indicating the contribution of the core families to the observed differences in community structure among geographic areas (S7A Table), cultivation rounds (S7B Table), time (S7C Table), and health state of the plant (S7D Table).
S9A Table
Families	Average dissimilarity	Percent contribution to difference (%)	Mean abundance in Jajangri (%)	Mean abundance in Juwolri (%)	Mean abundance in Wondangri (%)	Mean abundance in Jajakri (%)	Mean abundance in Yulpori (%)
Acidobacteriaceae	7.629	20.47	3.95	8.79	15.1	3.2	23.7
Methylophilaceae	3.432	9.212	1.77	1.22	8.43	1.73	2.71
FJ793157	3.387	9.089	0.179	11.4	1.2	1.21	2.46
Anaerolinaceae	1.73	4.643	6.69	6.4	3.69	6.75	5.39
Solibacteraceae	1.636	4.39	5.05	5.33	6.51	4.34	8.43
EU421850	1.409	3.78	1.09	0.594	3.64	1.37	2.53
EU686603	0.9528	2.557	2.24	0.661	1.11	3.76	0.736
Bradyrhizobiaceae	0.9068	2.434	1.44	3.22	3.19	2.11	3.92
Rhizomicrobium	0.8645	2.32	0.314	0.956	1.39	0.586	2.59
AF234694_uc	0.7999	2.147	0.112	2.61	0.722	0.529	1.1
EU786132	0.6832	1.834	2.26	1.24	1.84	2.62	1.04
AB240310	0.5493	1.474	0.94	1.14	1.36	1.72	0.546
EU399673	0.5398	1.449	0.404	1.81	0.779	0.677	0.531
AM745150	0.5197	1.395	0.535	1.92	0.753	0.781	0.835
AY281358	0.5175	1.389	0.883	0.317	0.511	2.22	0.135
Magnetobacterium	0.4757	1.277	0.589	1.39	0.267	0.183	0.137
HQ014645	0.4643	1.246	2.19	0.934	1.01	1.36	0.999
Pedosphaera	0.4572	1.227	1.81	1.17	1.37	1.66	1.17
Chitinophagaceae	0.4385	1.177	1.85	0.527	0.631	1.18	0.502
AY234747	0.4365	1.171	1.29	1.83	1.92	1.25	1.58
EU881211	0.4125	1.107	1.08	0.692	0.532	1.19	0.363
Xanthomonadaceae	0.4119	1.105	1.04	1.44	0.818	0.864	0.789
Sphingomonadaceae	0.4084	1.096	1.74	0.425	1.02	0.614	0.66
Rhodospirillaceae	0.3886	1.043	1.59	0.894	1.25	1.34	1.32
Anaerolinaeles_uc	0.3657	0.9814	0.881	1.53	0.793	1.03	1.06
Nitrospiraceae	0.3609	0.9686	0.996	0.327	0.701	1.5	0.515
Oxalobacteraceae	0.3529	0.9471	0.775	0.677	0.329	0.456	0.127
HQ645210	0.3256	0.8739	0.74	0.69	0.994	0.634	0.832
Acidobacteriales_uc	0.324	0.8695	0.311	0.598	0.68	0.278	1.07
AF234694	0.3138	0.8422	0.0554	0.854	0.301	0.268	0.538
Solimonas	0.2637	0.7077	0.433	0.516	0.66	0.575	0.39
FN563196	0.2633	0.7067	0.115	0.851	0.32	0.118	0.373
Steroidobacter	0.2558	0.6864	0.989	0.761	0.842	0.928	0.836
AB504963_uc	0.248	0.6656	0.7	0.631	0.533	0.341	0.378
EU137390	0.2418	0.6489	0.31	0.408	0.562	0.208	0.423
Comamonadaceae	0.231	0.6199	0.801	0.248	0.11	0.57	0.12
Polyangiaceae	0.2096	0.5626	0.846	0.368	0.285	0.366	0.393
GQ396871	0.2011	0.5398	0.546	0.556	0.61	0.505	0.336
Gaiellaceae	0.1989	0.5337	0.162	0.175	0.55	0.368	0.324
Acetobacteraceae	0.1903	0.5108	0.0656	0.409	0.262	0.172	0.581
AY234571	0.188	0.5044	0.463	0.392	0.533	0.225	0.617
Haliangiaceae	0.182	0.4885	0.816	0.4	0.431	0.445	0.29
Gemmatimonadales_uc	0.1816	0.4874	0.594	0.345	0.549	0.537	0.582
EF516242	0.1811	0.4859	0.235	0.397	0.449	0.253	0.241
Hyphomicrobiaceae	0.1775	0.4764	0.483	0.437	0.475	0.552	0.449
Planctomycetaceae	0.1614	0.4333	0.573	0.375	0.508	0.798	0.497
Rhizobiales_uc	0.1577	0.4232	0.232	0.32	0.332	0.428	0.556
Myxococcales_uc	0.1529	0.4105	0.616	0.28	0.279	0.306	0.218
HQ445649	0.1481	0.3974	0.221	0.144	0.317	0.387	0.39
JF421159	0.1302	0.3494	0.181	0.328	0.286	0.234	0.27
HM243779	0.126	0.3383	0.2	0.368	0.127	0.147	0.133
AY673410	0.1241	0.3332	0.249	0.221	0.385	0.553	0.368
Burkholderiales_uc	0.1201	0.3223	0.574	0.347	0.351	0.545	0.307
Deltaproteobacteria_uc	0.1141	0.3064	0.21	0.291	0.15	0.284	0.127
GQ396824	0.1028	0.2758	0.182	0.381	0.204	0.208	0.281
Caulobacteraceae	0.09878	0.2651	0.153	0.243	0.196	0.0904	0.163
AM991247	0.0962	0.2582	0.192	0.137	0.196	0.253	0.19
AY395343	0.08701	0.2335	0.202	0.0598	0.222	0.184	0.0901
AJ009456	0.08352	0.2242	0.285	0.185	0.256	0.308	0.187
Caldilineales_uc	0.08297	0.2227	0.024	0.263	0.118	0.108	0.16
Rhodospirillales_uc	0.08003	0.2148	0.2	0.18	0.163	0.258	0.237
Caldilineae_uc	0.07473	0.2006	0.0314	0.236	0.0683	0.0437	0.108
AM991231	0.06836	0.1835	0.118	0.115	0.127	0.109	0.166
Fimbriimonadaceae	0.06686	0.1794	0.181	0.137	0.147	0.196	0.122
AB186887	0.06231	0.1672	0.167	0.199	0.0931	0.15	0.102
Betaproteobacteria_uc	0.05873	0.1576	0.212	0.137	0.191	0.193	0.18
EU861834	0.05429	0.1457	0.0942	0.0936	0.15	0.113	0.138
Phycisphaerales_uc	0.05384	0.1445	0.165	0.0983	0.0811	0.14	0.0837
EU881211_uc	0.0536	0.1439	0.145	0.0674	0.0904	0.206	0.0672
Anaerolineae_uc	0.05273	0.1415	0.145	0.189	0.133	0.181	0.135
4P001791	0.04207	0.1129	0.0977	0.0801	0.0825	0.142	0.0803
Chthonomonadales_uc	0.0381	0.1023	0.0811	0.0864	0.0795	0.0817	0.116
Conexibacteraceae	0.03808	0.1022	0.0564	0.0557	0.111	0.0288	0.0724
Iamiaceae	0.0248	0.06655	0.0314	0.0632	0.0694	0.0836	0.05
uc: unclassified

## Sheet: S9B Table
S9B Table
Families	Average dissimilarity	Percent contribution to difference (%)	Mean abundance in first cultivation (%)	Mean abundance in second cultivation (%)
Acidobacteriaceae	7.17	20.46	12.6	18.5
Methylophilaceae	3.594	10.26	5.54	2.46
FJ793157	3.117	8.895	5.28	2.15
Anaerolinaceae	1.673	4.774	4.78	5.73
Solibacteraceae	1.595	4.55	6.04	7.41
EU421850	1.406	4.011	2.42	2.24
Rhizomicrobium	0.8594	2.452	1.22	2.09
EU686603	0.8433	2.406	0.931	1.49
Bradyrhizobiaceae	0.7579	2.163	3.2	3.47
AF234694_uc	0.7008	2	1.48	0.955
EU786132	0.6032	1.721	1.6	1.44
EU399673	0.5502	1.57	1.19	0.568
AB240310	0.5468	1.56	1.27	0.841
AM745150	0.4893	1.396	1.22	0.821
AY281358	0.4832	1.379	0.433	0.656
Magnetobacterium	0.4497	1.283	0.716	0.148
AY234747	0.4421	1.261	1.89	1.5
Pedosphaera	0.4261	1.216	1.29	1.29
Xanthomonadaceae	0.4118	1.175	1.07	0.808
Rhodospirillaceae	0.3649	1.041	1.11	1.32
Anaerolinaeles_uc	0.3615	1.031	1.09	1.05
EU881211	0.3494	0.997	0.596	0.57
HQ645210	0.3389	0.967	0.872	0.783
HQ014645	0.333	0.9501	0.979	1.09
Nitrospiraceae	0.3279	0.9355	0.552	0.762
Acidobacteriales_uc	0.3038	0.8669	0.647	0.875
AF234694	0.2852	0.8137	0.522	0.47
Oxalobacteraceae	0.2783	0.7941	0.468	0.209
Chitinophagaceae	0.2772	0.7909	0.589	0.671
Sphingomonadaceae	0.2683	0.7657	0.779	0.648
Solimonas	0.257	0.7333	0.602	0.436
FN563196	0.2475	0.7063	0.533	0.309
Steroidobacter	0.2461	0.7021	0.809	0.859
EU137390	0.2442	0.6969	0.501	0.369
AB504963_uc	0.2322	0.6625	0.572	0.369
GQ396871	0.2143	0.6113	0.588	0.378
Gaiellaceae	0.1997	0.5698	0.4	0.335
AY234571	0.1931	0.551	0.477	0.519
EF516242	0.1908	0.5443	0.428	0.244
Gemmatimonadales_uc	0.1882	0.537	0.467	0.571
Hyphomicrobiaceae	0.179	0.5108	0.459	0.475
Acetobacteraceae	0.175	0.4994	0.321	0.479
Rhizobiales_uc	0.1693	0.4829	0.327	0.524
Planctomycetaceae	0.1612	0.46	0.455	0.572
HQ445649	0.1575	0.4495	0.248	0.389
Polyangiaceae	0.1575	0.4493	0.318	0.386
Comamonadaceae	0.15	0.428	0.165	0.233
JF421159	0.1346	0.3841	0.303	0.261
Haliangiaceae	0.1304	0.372	0.418	0.329
AY673410	0.1205	0.3439	0.32	0.414
HM243779	0.1175	0.3353	0.223	0.137
Myxococcales_uc	0.1102	0.3144	0.279	0.24
Deltaproteobacteria_uc	0.1068	0.3046	0.206	0.166
GQ396824	0.1019	0.2906	0.275	0.263
Caulobacteraceae	0.09794	0.2795	0.215	0.145
Burkholderiales_uc	0.0949	0.2708	0.35	0.367
AM991247	0.09157	0.2613	0.173	0.206
Rhodospirillales_uc	0.08296	0.2367	0.17	0.242
AJ009456	0.08066	0.2301	0.227	0.218
AY395343	0.07732	0.2206	0.157	0.114
AM991231	0.07205	0.2056	0.122	0.152
Caldilineales_uc	0.07126	0.2033	0.176	0.147
Caldilineae_uc	0.07031	0.2006	0.135	0.0921
Fimbriimonadaceae	0.06526	0.1862	0.143	0.141
AB186887	0.05835	0.1665	0.135	0.114
EU861834	0.05535	0.1579	0.128	0.132
Anaerolineae_uc	0.05351	0.1527	0.155	0.146
Betaproteobacteria_uc	0.05312	0.1516	0.169	0.184
EU881211_o_uc	0.04882	0.1393	0.0812	0.102
4P001791_f	0.04146	0.1183	0.0815	0.0958
Chthonomonadales_uc	0.04061	0.1159	0.0823	0.107
Phycisphaerales_uc	0.03913	0.1117	0.088	0.0977
Conexibacteraceae	0.03723	0.1062	0.0888	0.0615
Iamiaceae	0.02368	0.06755	0.0669	0.0584
uc: unclassified

## Sheet: S9C Table
S9C Table
Families	Average dissimilarity	Percent contribution to difference (%)	Mean abundance in year 0 (%)	Mean abundance in year 2 (%)	Mean abundance in year 4 (%)	Mean abundance in year 6 (%)
Acidobacteriaceae	7.514	20.3	3.95	5.39	16.2	20.5
Methylophilaceae	3.72	10.05	1.77	1.5	1.72	9.23
FJ793157	2.964	8.007	0.179	1.23	6.59	2.06
Solibacteraceae	1.65	4.457	5.05	4.67	7.86	6.35
Anaerolinaceae	1.635	4.417	6.69	5.54	5.55	4.51
EU421850	1.436	3.878	1.09	0.974	1.79	3.97
EU686603	0.9423	2.546	2.24	2.39	0.953	0.675
Bradyrhizobiaceae	0.941	2.542	1.44	2.45	3.94	3.07
Rhizomicrobium	0.8216	2.22	0.314	0.839	2.01	1.57
AF234694_uc	0.7335	1.982	0.112	0.584	1.78	0.972
EU786132	0.6727	1.817	2.26	2.26	1.31	1.33
AB240310	0.5571	1.505	0.94	1.77	0.801	0.991
EU399673	0.5529	1.493	0.404	1.63	0.917	0.433
AY281358	0.4976	1.344	0.883	1.31	0.282	0.345
AM745150	0.4817	1.301	0.535	0.731	1.44	0.723
Magnetobacterium	0.4775	1.29	0.589	1.2	0.338	0.14
HQ014645	0.4763	1.287	2.19	1.16	0.965	1.03
Pedosphaera	0.462	1.248	1.81	1.52	1.23	1.23
Chitinophagaceae	0.4469	1.207	1.85	0.888	0.583	0.507
AY234747	0.4432	1.197	1.29	1.36	1.82	1.81
EU881211	0.4395	1.187	1.08	1.24	0.471	0.3
Sphingomonadaceae	0.4249	1.148	1.74	0.528	0.637	0.961
Xanthomonadaceae	0.4183	1.13	1.04	1.39	0.959	0.653
Anaerolinaeles_uc	0.379	1.024	0.881	1.04	1.4	0.655
Rhodospirillaceae	0.3781	1.021	1.59	1.28	1.27	1.06
Oxalobacteraceae	0.3775	1.02	0.775	0.848	0.132	0.317
Nitrospiraceae	0.3446	0.9309	0.996	0.996	0.548	0.539
HQ645210	0.3248	0.8776	0.74	0.639	0.852	0.936
Acidobacteriales_uc	0.3199	0.8643	0.311	0.422	0.91	0.75
AF234694	0.2981	0.8053	0.0554	0.222	0.633	0.505
Solimonas	0.2669	0.7209	0.433	0.73	0.364	0.613
Steroidobacter	0.26	0.7025	0.989	0.766	0.946	0.721
EU137390	0.2516	0.6797	0.31	0.196	0.493	0.538
AB504963_uc	0.2504	0.6764	0.7	0.619	0.521	0.339
FN563196	0.2463	0.6653	0.115	0.37	0.554	0.314
Comamonadaceae	0.2441	0.6593	0.801	0.476	0.134	0.09
Polyangiaceae	0.2165	0.5849	0.846	0.475	0.289	0.343
Gaiellaceae	0.205	0.5537	0.162	0.282	0.281	0.551
GQ396871	0.2009	0.5427	0.546	0.547	0.516	0.432
Acetobacteraceae	0.1873	0.506	0.0656	0.242	0.54	0.293
Haliangiaceae	0.1873	0.5059	0.816	0.501	0.344	0.343
AY234571	0.1841	0.4973	0.463	0.343	0.559	0.512
EF516242	0.1834	0.4955	0.235	0.258	0.302	0.464
Hyphomicrobiaceae	0.1822	0.4922	0.483	0.574	0.509	0.337
Gemmatimonadales_uc	0.1816	0.4907	0.594	0.415	0.557	0.52
Rhizobiales_uc	0.1672	0.4516	0.232	0.376	0.555	0.254
Myxococcales_uc	0.1585	0.4281	0.616	0.373	0.234	0.225
Planctomycetaceae	0.157	0.4241	0.573	0.627	0.503	0.433
HQ445649	0.1456	0.3934	0.221	0.284	0.269	0.384
JF421159	0.1403	0.3791	0.181	0.339	0.183	0.382
HM243779	0.1311	0.3541	0.2	0.388	0.13	0.122
Burkholderiales_uc	0.124	0.3349	0.574	0.464	0.346	0.301
Deltaproteobacteria_uc	0.1211	0.3272	0.21	0.373	0.168	0.0918
AY673410	0.1169	0.3157	0.249	0.406	0.378	0.311
GQ396824	0.1032	0.2787	0.182	0.238	0.353	0.18
Caulobacteraceae	0.1002	0.2705	0.153	0.238	0.155	0.186
AM991247	0.09762	0.2637	0.192	0.198	0.215	0.143
AY395343	0.08579	0.2318	0.202	0.12	0.109	0.189
AJ009456	0.08447	0.2282	0.285	0.247	0.206	0.229
Caldilineales_uc	0.08398	0.2269	0.024	0.146	0.224	0.0947
Rhodospirillales_uc	0.08116	0.2193	0.2	0.237	0.228	0.144
Caldilineae_uc	0.06952	0.1878	0.0314	0.0578	0.167	0.0874
AM991231	0.06797	0.1836	0.118	0.137	0.127	0.145
Fimbriimonadaceae	0.06772	0.183	0.181	0.192	0.15	0.0974
AB186887	0.061	0.1648	0.167	0.173	0.133	0.0856
Betaproteobacteria_uc	0.05928	0.1602	0.212	0.157	0.196	0.16
EU861834	0.05582	0.1508	0.0942	0.119	0.108	0.165
Phycisphaerales_uc	0.05563	0.1503	0.165	0.148	0.0772	0.0755
GQ396871_uc	0.05488	0.1483	0.0462	0.117	0.114	0.0823
Anaerolineae_uc	0.05432	0.1468	0.145	0.168	0.176	0.107
EU881211_uc	0.05322	0.1438	0.145	0.153	0.0795	0.0634
4P001791	0.0427	0.1153	0.0977	0.0975	0.102	0.0632
Conexibacteraceae	0.03873	0.1046	0.0564	0.0441	0.068	0.11
Chthonomonadales_uc	0.03785	0.1023	0.0811	0.0849	0.111	0.076
Iamiaceae	0.02499	0.06752	0.0314	0.0683	0.0588	0.0654
uc: unclassified

## Sheet: S9D Table
S9D Table
Families	Average dissimilarity	Percent contribution to difference (%)	Mean abundance in good quality (%)	Mean abundance in bad quality (%)
Acidobacteriaceae	7.24	20.68	11.1	20.3
Methylophilaceae	3.573	10.21	4.3	4.01
FJ793157	3.141	8.97	5.8	1.51
Anaerolinaceae	1.679	4.795	5.92	4.3
Solibacteraceae	1.629	4.653	5.96	7.51
EU421850	1.35	3.854	2.06	2.68
Rhizomicrobium	0.9364	2.674	1.05	2.29
EU686603	0.7737	2.21	1.35	0.97
Bradyrhizobiaceae	0.7537	2.152	3.06	3.65
AF234694_uc	0.6977	1.993	1.58	0.829
EU786132	0.6017	1.718	1.61	1.43
AB240310	0.5434	1.552	1.12	1.02
EU399673	0.5122	1.463	1.1	0.682
AM745150	0.5035	1.438	1.3	0.727
Pedosphaera	0.4399	1.256	1.19	1.42
AY234747	0.428	1.222	1.82	1.58
Magnetobacterium	0.4217	1.204	0.637	0.247
AY281358	0.4101	1.171	0.652	0.383
Xanthomonadaceae	0.3965	1.132	1.02	0.871
Anaerolinaeles_uc	0.3891	1.111	1.27	0.826
Rhodospirillaceae	0.3615	1.032	1.12	1.3
HQ014645	0.3524	1.007	1.15	0.878
EU881211	0.3519	1.005	0.641	0.514
HQ645210	0.3478	0.9934	0.913	0.732
Acidobacteriales_uc	0.3111	0.8885	0.596	0.939
Nitrospiraceae	0.3073	0.8777	0.686	0.593
Oxalobacteraceae	0.2872	0.8201	0.464	0.215
Sphingomonadaceae	0.2855	0.8154	0.641	0.821
AF234694	0.2836	0.81	0.606	0.365
Chitinophagaceae	0.2707	0.773	0.574	0.69
Solimonas	0.2654	0.758	0.483	0.585
Steroidobacter	0.2484	0.7093	0.869	0.784
EU137390	0.2469	0.7051	0.482	0.392
FN563196	0.2435	0.6954	0.531	0.311
AB504963_uc	0.2328	0.6649	0.423	0.555
EF516242	0.2102	0.6003	0.403	0.276
Gaiellaceae	0.2018	0.5762	0.431	0.296
GQ396871	0.1993	0.5691	0.541	0.437
AY234571	0.1849	0.5282	0.491	0.501
Hyphomicrobiaceae	0.1836	0.5244	0.447	0.49
Gemmatimonadales_uc	0.1835	0.5241	0.475	0.562
HQ445649	0.1725	0.4928	0.217	0.427
Acetobacteraceae	0.1623	0.4635	0.339	0.456
Rhizobiales_uc	0.1623	0.4634	0.347	0.499
Polyangiaceae	0.1535	0.4383	0.345	0.353
Comamonadaceae	0.152	0.4342	0.27	0.102
Planctomycetaceae	0.1482	0.4231	0.51	0.504
JF421159	0.1353	0.3863	0.282	0.287
Haliangiaceae	0.1322	0.3775	0.418	0.33
AY673410	0.1189	0.3397	0.323	0.41
HM243779	0.1162	0.3318	0.225	0.135
Myxococcales_uc	0.1101	0.3145	0.261	0.263
Deltaproteobacteria_uc	0.1084	0.3097	0.213	0.157
GQ396824	0.1081	0.3088	0.326	0.199
Caulobacteraceae	0.09697	0.2769	0.183	0.184
Burkholderiales_uc	0.09565	0.2732	0.384	0.323
AM991247	0.09147	0.2612	0.196	0.177
AJ009456	0.08309	0.2373	0.236	0.206
Rhodospirillales_uc	0.07709	0.2202	0.198	0.208
AY395343	0.07642	0.2183	0.131	0.146
AM991231	0.07606	0.2172	0.111	0.166
Caldilineales_uc	0.07336	0.2095	0.192	0.128
Caldilineae_uc	0.07064	0.2018	0.143	0.0823
Fimbriimonadaceae	0.06332	0.1808	0.148	0.135
AB186887	0.06272	0.1791	0.151	0.0953
EU861834	0.05634	0.1609	0.123	0.138
Anaerolineae_uc	0.05519	0.1576	0.171	0.126
Betaproteobacteria_uc	0.05191	0.1483	0.174	0.177
EU881211_uc	0.04695	0.1341	0.0872	0.0945
Conexibacteraceae	0.0397	0.1134	0.0674	0.0883
4P001791	0.03942	0.1126	0.0904	0.0848
Chthonomonadales_uc	0.03861	0.1103	0.104	0.0801
Phycisphaerales_uc	0.03763	0.1075	0.0959	0.0878
Iamiaceae	0.0234	0.06682	0.0658	0.0598
uc: unclassified
