# Supplementary material for: Bacterial Diversity and Community Structure in Korean Ginseng Field Soil Are Shifted by Cultivation Time
Source: PLoS One. 2016 May 17;11(5):e0155055. doi: 10.1371/journal.pone.0155055 (PMC4871511; doi:10.1371/journal.pone.0155055)
Supplement: S10 Table — 0, 2, 4, 6, R2, R4 and R6 indicate non-cultivated; 2, 4, and 6 years of cultivation at first and second round (re-cultivation), respectively. JJG, Jajangri; JW, Juwolri; WD, Wondangri; JJK, Jajakri; YP, Yulpori; A, healthy soil; B, unhealthy soil. 10, 20 and 30 indicate soil samples collected from 0–10, 10–20, and 20–30 cm depths, respectively. Relative abundances are reported as the percent of total bacterial sequences observed per samples. (XLSX) [file pone.0155055.s011.xlsx]

## Sheet: Sheet1
S10 Table. Bacterial species related to the health state of ginseng.
No	Species Name	0-JJG-10	0-JJG-20	0-JJG-30	2-JW-A10	2-JW-A20	2-JW-A30	4-JW-A10	4-JW-A20	4-JW-A30	6-WD-A10	6-WD-A20	6-WD-A30	R2-JJK-A10	R2-JJK-A20	R2-JJK-A30	R4-YP-A10	R4-YP-A20	R4-YP-A30	4-WD-B10	4-WD-B20	4-WD-B30	6-WD-B10	6-WD-B20	6-WD-B30	R4-YP-B10	R4-YP-B20	R4-YP-B30	R6-YP-B10	R6-YP-B20	R6-YP-B30
	Present in healthy soil
1	Mycobacterium fortuitum	-	-	0.02473	-	-	-	-	-	-	-	-	-	-	-	-	-	-	-	-	-	-	-	-	-	-	-	-	-	-	-
2	Mycobacterium gadium	-	-	-	-	-	-	-	-	-	-	-	-	0.02008	-	-	-	-	-	-	-	-	-	-	-	-	-	-	-	-	-
3	Mycobacterium gordonae	-	-	-	-	-	-	-	0.01769	-	-	-	-	-	-	-	-	-	-	-	-	-	-	-	-	-	-	-	-	-	-
4	Mycobacterium hodleri	-	-	-	0.01056	-	-	-	-	-	-	-	-	-	-	-	-	-	-	-	-	-	-	-	-	-	-	-	-	-	-
5	Mycobacterium insubricum	-	-	-	-	-	-	-	-	-	0.02749	-	-	-	-	-	-	-	-	-	-	-	-	-	-	-	-	-	-	-	-
6	Mycobacterium malmoense	-	-	0.02473	-	-	-	-	-	-	-	-	-	-	-	-	-	-	-	-	-	-	-	-	-	-	-	-	-	-	-
7	Mycobacterium tusciae	0.02494	-	-	-	-	-	-	-	-	-	-	-	-	-	-	-	-	-	-	-	-	-	-	-	-	-	-	-	-	-
8	Nocardia acidivorans	-	-	-	0.02112	-	-	-	-	-	-	-	-	-	-	-	-	-	-	-	-	-	-	-	-	-	-	-	-	-	-
9	Rhodococcus globerulus	-	-	-	0.01056	-	-	-	-	-	-	-	-	-	-	-	-	-	-	-	-	-	-	-	-	-	-	-	-	-	-
10	Nocardia altamirensis	-	-	-	-	-	-	-	-	-	-	-	-	-	-	-	-	-	0.02167	-	-	-	-	-	-	-	-	-	-	-	-
11	Rhodococcus qingshengii group	-	-	-	-	-	-	-	-	-	-	0.03286	-	-	-	-	-	-	-	-	-	-	-	-	-	-	-	-	-	-	-
12	Blastococcus jejuensis	-	0.02228	-	-	-	-	-	-	-	-	-	-	-	-	-	-	-	0.02167	-	-	-	-	-	-	-	-	-	-	-	-
13	Sporichthya brevicatena	-	-	-	-	-	-	-	-	-	0.02749	-	-	-	-	-	-	-	-	-	-	-	-	-	-	-	-	-	-	-	-
14	Angustibacter luteus	-	-	-	-	-	-	-	-	-	-	0.01643	-	-	-	-	-	-	-	-	-	-	-	-	-	-	-	-	-	-	-
15	Phycicoccus cremeus	-	-	-	-	0.05868	-	-	-	-	-	-	-	-	-	-	-	-	-	-	-	-	-	-	-	-	-	-	-	-	-
16	Phycicoccus dokdonensis	-	-	-	-	-	-	-	-	-	-	-	-	-	-	-	0.02065	-	-	-	-	-	-	-	-	-	-	-	-	-	-
17	Phycicoccus ginsenosidimutans	-	-	-	-	-	-	-	0.01769	-	-	-	-	-	-	-	-	-	-	-	-	-	-	-	-	-	-	-	-	-	-
18	Terrabacter tumescens	-	-	-	-	-	-	-	-	-	0.05498	-	-	-	-	-	-	-	-	-	-	-	-	-	-	-	-	-	-	-	-
19	Tetrasphaera remsis	-	-	-	-	-	-	-	-	-	-	-	-	0.02008	-	-	-	-	-	-	-	-	-	-	-	-	-	-	-	-	-
20	Agromyces rhizospherae	0.02494	-	-	-	-	-	-	-	-	-	-	-	-	-	-	-	-	-	-	-	-	-	-	-	-	-	-	-	-	-
21	Cryobacterium psychrotolerans	-	-	-	0.01056	0.01467	-	-	-	-	-	-	-	-	-	-	-	-	-	-	-	-	-	-	-	-	-	-	-	-	-
22	Leifsonia kafniensis	-	0.02228	-	-	-	-	-	-	-	-	-	-	-	-	-	-	-	-	-	-	-	-	-	-	-	-	-	-	-	-
23	Lysinimonas soli	-	-	-	-	-	0.02708	-	-	-	-	-	-	-	-	-	-	-	-	-	-	-	-	-	-	-	-	-	-	-	-
24	Arthrobacter equi	-	-	-	-	-	-	-	0.01769	-	-	-	-	-	-	-	-	-	-	-	-	-	-	-	-	-	-	-	-	-	-
25	Arthrobacter oxydans	0.02494	-	-	-	-	-	-	-	-	-	-	-	-	-	-	-	-	-	-	-	-	-	-	-	-	-	-	-	-	-
26	Arthrobacter sulfonivorans	-	-	-	-	-	-	-	-	-	-	-	-	-	-	-	-	0.01712	-	-	-	-	-	-	-	-	-	-	-	-	-
27	Actinoplanes abujensis	-	-	-	-	-	-	-	-	0.0457	-	-	-	-	-	-	-	-	-	-	-	-	-	-	-	-	-	-	-	-	-
28	Actinoplanes atraurantiacus	-	-	-	-	-	-	-	-	-	0.02749	-	-	-	-	-	-	-	-	-	-	-	-	-	-	-	-	-	-	-	-
29	Actinoplanes digitatis	-	-	-	-	-	-	-	-	0.01523	-	-	-	-	-	-	-	-	-	-	-	-	-	-	-	-	-	-	-	-	-
30	Actinoplanes ianthinogenes	-	-	-	-	-	-	-	-	-	-	-	0.01594	-	-	-	-	-	-	-	-	-	-	-	-	-	-	-	-	-	-
31	Actinoplanes octamycinicus	-	-	-	-	-	-	0.01936	-	-	-	-	-	-	-	-	-	-	-	-	-	-	-	-	-	-	-	-	-	-	-
32	Asanoa siamensis	-	-	0.02473	-	-	-	-	-	-	-	-	-	-	-	-	-	-	-	-	-	-	-	-	-	-	-	-	-	-	-
33	Catellatospora bangladeshensis	-	-	-	-	-	-	-	-	-	0.02749	-	-	-	-	-	-	-	-	-	-	-	-	-	-	-	-	-	-	-	-
34	Verrucosispora qiuiae	-	-	-	-	-	-	-	-	-	-	-	-	-	-	-	0.0413	-	-	-	-	-	-	-	-	-	-	-	-	-	-
35	Verrucosispora wenchangensis	-	-	-	-	-	-	0.03873	-	-	-	-	-	-	-	-	-	-	-	-	-	-	-	-	-	-	-	-	-	-	-
36	Aeromicrobium panaciterrae	-	-	0.02473	-	-	-	-	-	-	-	-	-	-	-	-	-	-	-	-	-	-	-	-	-	-	-	-	-	-	-
37	Kribbella ginsengisoli	-	-	-	-	-	-	-	-	-	0.02749	-	-	-	-	-	-	-	-	-	-	-	-	-	-	-	-	-	-	-	-
38	Nocardioides alpinus	0.02494	-	-	-	-	-	-	-	-	-	-	-	-	-	-	-	-	-	-	-	-	-	-	-	-	-	-	-	-	-
39	Nocardioides aquiterrae	-	-	-	-	-	-	-	-	-	0.02749	-	-	-	-	-	-	-	-	-	-	-	-	-	-	-	-	-	-	-	-
40	Nocardioides aromaticivorans	-	0.02228	-	-	-	-	-	-	-	-	-	-	-	-	-	-	-	-	-	-	-	-	-	-	-	-	-	-	-	-
41	Nocardioides furvisabuli	-	0.02228	-	-	-	-	-	-	-	-	-	-	-	-	-	-	-	-	-	-	-	-	-	-	-	-	-	-	-	-
42	Nocardioides hankookensis	-	-	-	-	-	-	-	-	-	-	-	-	0.04015	-	-	-	-	-	-	-	-	-	-	-	-	-	-	-	-	-
43	Nocardioides islandensis	-	0.02228	-	-	-	-	-	-	-	-	-	-	-	-	-	-	-	-	-	-	-	-	-	-	-	-	-	-	-	-
44	Nocardioides koreensis	-	-	-	-	-	-	-	-	0.01523	0.02749	-	-	-	-	-	-	-	-	-	-	-	-	-	-	-	-	-	-	-	-
45	Nocardioides mesophilus	-	0.02228	0.02473	0.01056	0.04401	-	0.01936	-	-	0.02749	-	-	-	0.02455	-	-	-	0.02167	-	-	-	-	-	-	-	-	-	-	-	-
46	Nocardioides terrigena	-	0.02228	-	-	-	-	-	-	-	-	-	-	-	-	-	-	-	-	-	-	-	-	-	-	-	-	-	-	-	-
47	Microlunatus aurantiacus	-	-	-	-	-	-	-	-	-	-	-	-	-	0.02455	-	-	-	-	-	-	-	-	-	-	-	-	-	-	-	-
48	Microlunatus ginsengisoli	-	-	-	-	0.01467	-	-	-	-	-	-	-	-	-	-	-	-	-	-	-	-	-	-	-	-	-	-	-	-	-
49	Pseudonocardia alaniniphila	-	0.02228	0.04947	-	-	-	-	-	-	-	-	-	-	-	-	-	-	-	-	-	-	-	-	-	-	-	-	-	-	-
50	Pseudonocardia hydrocarbonoxydans	-	-	-	-	-	-	-	-	-	-	-	-	0.02008	-	-	-	-	-	-	-	-	-	-	-	-	-	-	-	-	-
51	Kitasatospora mediocidica	-	-	-	-	-	-	-	-	-	-	-	-	-	-	-	0.02065	-	-	-	-	-	-	-	-	-	-	-	-	-	-
52	Streptomyces halstedii group2	-	-	-	-	-	-	-	-	-	0.02749	-	-	-	-	-	-	-	-	-	-	-	-	-	-	-	-	-	-	-	-
53	Streptacidiphilus albus	-	-	-	-	-	-	-	-	-	0.02749	-	-	-	-	-	-	-	-	-	-	-	-	-	-	-	-	-	-	-	-
54	Streptomyces axinellae	-	-	-	-	-	-	-	-	-	0.08246	-	-	-	-	-	-	-	-	-	-	-	-	-	-	-	-	-	-	-	-
55	Streptomyces bobili	-	-	-	-	-	-	-	-	-	-	-	-	-	-	-	-	-	0.04334	-	-	-	-	-	-	-	-	-	-	-	-
56	Streptomyces bungoensis	-	-	-	-	-	-	-	-	-	-	-	0.01594	-	-	-	-	-	-	-	-	-	-	-	-	-	-	-	-	-	-
57	Streptomyces cacaoi	-	-	-	-	-	-	-	-	-	-	-	-	-	-	-	-	-	0.02167	-	-	-	-	-	-	-	-	-	-	-	-
58	Streptomyces fildesensis	-	-	-	-	-	-	-	-	-	0.02749	-	-	-	-	-	-	-	-	-	-	-	-	-	-	-	-	-	-	-	-
59	Streptomyces herbaceus	-	-	-	-	-	-	-	-	-	-	-	-	-	0.02455	-	-	-	-	-	-	-	-	-	-	-	-	-	-	-	-
60	Streptomyces olivochromogenes	-	-	-	-	-	-	-	-	-	0.05498	0.01643	-	-	-	-	-	0.01712	-	-	-	-	-	-	-	-	-	-	-	-	-
61	Streptomyces prunicolor	-	-	-	-	-	-	-	0.01769	-	-	-	-	-	-	-	-	-	-	-	-	-	-	-	-	-	-	-	-	-	-
62	Streptomyces tauricus	-	-	-	-	-	-	-	-	-	-	-	0.04781	-	-	-	-	-	-	-	-	-	-	-	-	-	-	-	-	-	-
63	Streptosporangium roseum group	-	-	-	-	-	-	-	-	-	0.02749	-	0.01594	-	-	-	-	-	-	-	-	-	-	-	-	-	-	-	-	-	-
64	Paludibacter propionicigenes	0.02494	-	-	-	-	-	-	-	-	-	-	-	-	-	-	-	-	-	-	-	-	-	-	-	-	-	-	-	-	-
65	Hymenobacter arizonensis	-	-	-	0.01056	-	-	-	-	-	-	-	-	-	-	-	-	-	-	-	-	-	-	-	-	-	-	-	-	-	-
66	Hymenobacter tibetensis	-	0.02228	-	-	-	-	-	-	-	-	-	-	-	-	-	-	-	-	-	-	-	-	-	-	-	-	-	-	-	-
67	Hymenobacter xinjiangensis	0.04989	0.04455	-	-	-	-	-	-	-	-	-	-	-	-	-	-	-	-	-	-	-	-	-	-	-	-	-	-	-	-
68	Dyadobacter fermentans	-	-	-	-	-	-	-	-	-	-	-	-	0.04015	-	-	-	-	-	-	-	-	-	-	-	-	-	-	-	-	-
69	Flavobacterium saliperosum	-	-	-	-	0.02934	-	-	-	-	-	-	-	-	-	-	-	-	-	-	-	-	-	-	-	-	-	-	-	-	-
70	Flavisolibacter ginsengiterrae	0.02494	-	-	-	-	-	-	-	-	-	-	-	0.02008	-	-	-	-	-	-	-	-	-	-	-	-	-	-	-	-	-
71	Flavitalea gansuensis	-	-	-	-	-	-	-	-	0.03047	-	-	-	-	-	-	-	-	-	-	-	-	-	-	-	-	-	-	-	-	-
72	Niastella yeongjuensis	-	-	-	-	-	-	-	-	0.0457	-	-	-	-	0.02455	-	-	-	-	-	-	-	-	-	-	-	-	-	-	-	-
73	Segetibacter aerophilus	-	0.02228	-	-	-	-	0.01936	-	-	-	-	-	-	-	-	-	-	-	-	-	-	-	-	-	-	-	-	-	-	-
74	Pedobacter heparinus	-	-	-	-	0.01467	-	-	-	-	-	-	-	-	-	-	-	-	-	-	-	-	-	-	-	-	-	-	-	-	-
75	Pedobacter oryzae	-	0.04455	-	0.02112	-	-	-	-	-	-	-	-	0.02008	-	-	-	-	-	-	-	-	-	-	-	-	-	-	-	-	-
76	Cyanobium gracile	-	-	-	-	-	-	-	-	0.06094	-	-	-	-	-	-	-	-	-	-	-	-	-	-	-	-	-	-	-	-	-
77	Pseudanabaena tremula	-	-	-	0.02112	-	-	-	-	-	-	-	-	-	-	-	-	-	-	-	-	-	-	-	-	-	-	-	-	-	-
78	Anabaena augstumalis	0.02494	-	-	0.01056	-	-	-	-	-	-	-	-	0.02008	-	-	-	-	-	-	-	-	-	-	-	-	-	-	-	-	-
79	Nostoc carneum	-	-	-	-	-	-	-	-	-	-	-	-	0.04015	0.04909	-	-	-	-	-	-	-	-	-	-	-	-	-	-	-	-
80	Nostoc flagelliforme	-	-	-	-	-	-	-	-	-	-	-	-	-	-	-	-	-	0.02167	-	-	-	-	-	-	-	-	-	-	-	-
81	Nostoc elgonense	-	-	-	-	0.01467	-	-	-	-	-	-	-	-	-	-	-	-	-	-	-	-	-	-	-	-	-	-	-	-	-
82	Raphidiopsis mediterranea	0.02494	-	0.02473	-	-	-	-	-	-	-	-	-	-	-	-	-	-	-	-	-	-	-	-	-	-	-	-	-	-	-
83	Tumebacillus ginsengisoli	-	-	-	-	-	-	-	-	-	-	-	-	-	-	-	-	0.01712	-	-	-	-	-	-	-	-	-	-	-	-	-
84	Tumebacillus permanentifrigoris	-	-	-	-	-	-	-	-	-	-	-	-	-	-	-	-	0.01712	-	-	-	-	-	-	-	-	-	-	-	-	-
85	Bacillus acidiceler	-	0.04455	-	-	-	-	-	-	-	-	-	-	-	-	-	-	-	-	-	-	-	-	-	-	-	-	-	-	-	-
86	Bacillus anthracis	-	-	-	-	-	-	-	-	-	0.02749	-	-	-	-	-	-	-	-	-	-	-	-	-	-	-	-	-	-	-	-
87	Bacillus benzoevorans	-	-	-	-	-	-	-	-	-	-	-	-	0.02008	-	-	-	-	-	-	-	-	-	-	-	-	-	-	-	-	-
88	Bacillus cereus	-	-	-	-	-	-	-	-	-	0.16493	-	-	-	-	-	-	-	-	-	-	-	-	-	-	-	-	-	-	-	-
89	Bacillus persicus	-	-	-	-	-	-	-	-	-	-	-	-	-	-	-	-	-	0.02167	-	-	-	-	-	-	-	-	-	-	-	-
90	Bacillus pseudomycoides	-	-	-	-	-	-	-	-	-	0.13744	-	-	-	-	-	-	-	-	-	-	-	-	-	-	-	-	-	-	-	-
91	Bacillus simplex	-	-	-	0.01056	0.01467	-	-	-	-	-	-	-	-	-	-	-	-	-	-	-	-	-	-	-	-	-	-	-	-	-
92	Bacillus soli	-	-	-	0.01056	-	-	-	-	-	-	-	-	-	-	-	-	-	-	-	-	-	-	-	-	-	-	-	-	-	-
93	Bacillus thuringiensis	-	0.02228	-	-	-	-	-	-	-	0.16493	-	-	-	-	-	-	-	-	-	-	-	-	-	-	-	-	-	-	-	-
94	Bacillus plakortidis	-	-	-	-	-	-	-	-	-	-	-	-	-	-	-	0.02065	-	-	-	-	-	-	-	-	-	-	-	-	-	-
95	Gracilibacillus halotolerans	-	-	-	-	-	-	-	-	0.01523	-	-	-	-	-	-	-	-	-	-	-	-	-	-	-	-	-	-	-	-	-
96	Paenibacillus anaericanus	-	-	-	-	-	-	-	-	-	0.02749	-	-	-	-	-	-	-	-	-	-	-	-	-	-	-	-	-	-	-	-
97	Paenibacillus castaneae	-	-	-	0.01056	-	-	-	-	-	-	-	-	-	-	-	-	-	-	-	-	-	-	-	-	-	-	-	-	-	-
98	Paenibacillus chondroitinus	-	-	-	-	0.01467	-	-	-	-	-	-	-	-	-	-	-	-	-	-	-	-	-	-	-	-	-	-	-	-	-
99	Paenibacillus cookii	-	-	-	-	-	-	-	-	-	-	0.01643	-	-	-	-	-	-	-	-	-	-	-	-	-	-	-	-	-	-	-
100	Paenibacillus lautus	-	-	-	-	-	-	-	-	-	-	-	-	-	-	-	0.02065	-	-	-	-	-	-	-	-	-	-	-	-	-	-
101	Paenibacillus pectinilyticus	-	-	-	-	-	-	-	-	-	0.02749	-	-	-	-	-	-	-	-	-	-	-	-	-	-	-	-	-	-	-	-
102	Paenibacillus pocheonensis	-	-	-	0.01056	-	-	-	-	-	-	-	-	-	-	-	-	-	-	-	-	-	-	-	-	-	-	-	-	-	-
103	Paenibacillus stellifer	-	-	-	-	-	-	-	-	-	-	-	-	-	-	-	-	-	0.08667	-	-	-	-	-	-	-	-	-	-	-	-
104	Paenibacillus xylanilyticus	-	-	-	-	-	-	-	-	-	-	-	-	0.02008	-	-	-	-	-	-	-	-	-	-	-	-	-	-	-	-	-
105	Rummeliibacillus pycnus	-	-	-	-	0.04401	-	-	-	-	-	-	-	-	-	-	-	-	-	-	-	-	-	-	-	-	-	-	-	-	-
106	Sporosarcina psychrophila	-	-	-	-	-	-	0.01936	-	-	-	-	-	-	-	-	-	-	-	-	-	-	-	-	-	-	-	-	-	-	-
107	Laceyella sacchari	-	-	-	-	-	-	-	-	-	-	-	-	-	-	0.02093	-	-	-	-	-	-	-	-	-	-	-	-	-	-	-
108	Thermoactinomyces vulgaris	-	-	-	-	-	-	-	-	-	-	-	-	-	-	-	-	0.01712	-	-	-	-	-	-	-	-	-	-	-	-	-
109	Carnobacterium divergens	-	-	-	-	-	-	-	-	-	0.02749	-	-	-	-	-	-	-	-	-	-	-	-	-	-	-	-	-	-	-	-
110	Anaerobacter polyendosporus	-	-	-	0.01056	0.02934	-	-	-	-	-	-	-	-	-	-	-	-	-	-	-	-	-	-	-	-	-	-	-	-	-
111	Clostridium akagii	-	-	-	-	-	-	-	0.01769	-	-	-	-	-	-	-	-	-	-	-	-	-	-	-	-	-	-	-	-	-	-
112	Clostridium algoriphilum	-	-	-	-	-	-	-	-	-	-	0.06571	-	-	-	-	-	-	-	-	-	-	-	-	-	-	-	-	-	-	-
113	Clostridium gasigenes	-	-	-	-	-	-	-	-	-	-	-	-	0.02008	-	-	-	-	-	-	-	-	-	-	-	-	-	-	-	-	-
114	Clostridium hydrogeniformans	-	-	-	-	0.02934	-	-	-	-	-	-	-	-	-	-	-	-	-	-	-	-	-	-	-	-	-	-	-	-	-
115	Clostridium putrefaciens	-	-	-	-	-	-	-	-	-	-	0.01643	-	-	-	-	-	-	-	-	-	-	-	-	-	-	-	-	-	-	-
116	Clostridium tagluense	-	-	-	-	-	-	-	-	-	-	-	-	-	-	-	-	-	0.04334	-	-	-	-	-	-	-	-	-	-	-	-
117	Clostridium lituseburense	-	-	-	0.01056	-	0.05416	-	-	-	-	-	-	-	0.02455	-	-	-	-	-	-	-	-	-	-	-	-	-	-	-	-
118	Clostridium termitidis	-	-	-	-	-	-	-	-	-	-	-	-	0.02008	-	-	-	-	-	-	-	-	-	-	-	-	-	-	-	-	-
119	Pelosinus defluvii	-	-	-	-	-	-	-	-	-	-	-	0.01594	-	-	-	-	-	-	-	-	-	-	-	-	-	-	-	-	-	-
120	Turicibacter sanguinis	-	-	-	-	-	-	0.03873	-	-	-	-	-	-	-	-	-	-	-	-	-	-	-	-	-	-	-	-	-	-	-
121	Nitrospira moscoviensis	-	-	-	-	-	-	-	-	-	-	-	-	0.02008	0.04909	-	-	-	-	-	-	-	-	-	-	-	-	-	-	-	-
122	Singulisphaera acidiphila	0.04989	-	-	-	-	-	-	-	-	0.02749	0.01643	-	-	-	-	-	-	-	-	-	-	-	-	-	-	-	-	-	-	-
123	Asticcacaulis taihuensis	-	-	-	-	0.04401	-	-	-	-	-	-	-	-	-	-	-	-	-	-	-	-	-	-	-	-	-	-	-	-	-
124	Brevundimonas diminuta	-	-	-	-	-	0.02708	-	-	-	-	-	-	-	-	-	-	-	-	-	-	-	-	-	-	-	-	-	-	-	-
125	Brevundimonas intermedia	-	-	-	-	-	-	-	-	-	0.02749	-	-	-	-	0.02093	-	-	-	-	-	-	-	-	-	-	-	-	-	-	-
126	Afipia massiliensis	-	-	-	-	-	-	-	0.01769	-	-	-	-	-	-	-	-	-	-	-	-	-	-	-	-	-	-	-	-	-	-
127	Bradyrhizobium daqingense	-	-	-	-	-	-	-	-	-	-	-	-	-	0.02455	-	-	-	-	-	-	-	-	-	-	-	-	-	-	-	-
128	Nitrobacter vulgaris	-	-	-	-	-	-	-	-	-	-	-	-	-	-	-	0.02065	-	-	-	-	-	-	-	-	-	-	-	-	-	-
129	Nitrobacter winogradskyi	0.02494	-	-	-	-	-	-	-	-	-	-	-	-	-	-	-	-	-	-	-	-	-	-	-	-	-	-	-	-	-
130	Tardiphaga robiniae	-	-	-	-	-	-	-	-	-	-	-	-	0.02008	-	-	-	-	-	-	-	-	-	-	-	-	-	-	-	-	-
131	Devosia glacialis	-	-	-	-	-	-	-	-	-	-	-	-	-	-	-	-	-	0.02167	-	-	-	-	-	-	-	-	-	-	-	-
132	Vasilyevaea enhydra	0.02494	-	-	-	-	-	-	-	-	-	-	-	-	-	-	-	-	-	-	-	-	-	-	-	-	-	-	-	-	-
133	Hyphomicrobium vulgare	-	-	-	0.02112	0.04401	-	-	-	-	-	-	-	-	-	-	-	-	-	-	-	-	-	-	-	-	-	-	-	-	-
134	Pedomicrobium manganicum	0.02494	-	-	-	-	-	-	-	-	-	-	-	-	0.02455	-	-	-	-	-	-	-	-	-	-	-	-	-	-	-	-
135	Labrys wisconsinensis	-	-	-	-	-	-	-	-	-	-	-	-	0.08031	-	-	-	-	-	-	-	-	-	-	-	-	-	-	-	-	-
136	Methylobacterium oryzae	-	-	-	0.01056	-	-	-	-	-	-	-	-	-	-	-	-	-	-	-	-	-	-	-	-	-	-	-	-	-	-
137	Microvirga aerilata	-	0.02228	-	-	-	-	-	-	-	-	-	-	-	-	-	-	-	-	-	-	-	-	-	-	-	-	-	-	-	-
138	Microvirga subterranea	-	-	-	-	0.01467	-	-	-	-	-	-	-	-	-	-	-	-	-	-	-	-	-	-	-	-	-	-	-	-	-
139	Methylocystis parvus	-	-	-	0.01056	-	-	-	-	-	-	-	-	0.02008	-	-	-	-	-	-	-	-	-	-	-	-	-	-	-	-	-
140	Mesorhizobium gobiense group	-	-	-	-	-	-	-	-	-	-	-	-	-	-	-	-	-	0.02167	-	-	-	-	-	-	-	-	-	-	-	-
141	Mesorhizobium loti	-	-	-	-	-	-	-	-	-	-	-	-	-	0.07364	-	-	-	0.04334	-	-	-	-	-	-	-	-	-	-	-	-
142	Nitratireductor pacificus	-	0.02228	-	-	-	-	-	-	-	-	-	-	-	-	-	-	-	-	-	-	-	-	-	-	-	-	-	-	-	-
143	Ensifer medicae	-	-	-	-	-	-	0.01936	-	-	-	-	-	-	-	-	-	-	-	-	-	-	-	-	-	-	-	-	-	-	-
144	Ensifer numidicus	-	-	-	-	-	-	-	-	-	-	-	-	0.02008	-	-	-	-	-	-	-	-	-	-	-	-	-	-	-	-	-
145	Rhizobium alamii	-	-	-	-	-	-	-	-	-	-	-	-	-	0.04909	-	-	-	-	-	-	-	-	-	-	-	-	-	-	-	-
146	Rhizobium etli	0.02494	-	-	-	-	-	-	-	-	-	-	-	-	-	-	-	-	-	-	-	-	-	-	-	-	-	-	-	-	-
147	Rhizobium nepotum	-	0.04455	-	-	-	-	-	-	-	-	-	-	-	-	-	-	-	-	-	-	-	-	-	-	-	-	-	-	-	-
148	Roseomonas lacus	-	-	-	-	0.01467	-	-	-	-	-	-	-	0.14053	-	-	-	-	-	-	-	-	-	-	-	-	-	-	-	-	-
149	Skermanella aerolata	-	0.06683	-	-	-	-	-	-	-	-	-	-	-	0.02455	-	-	-	-	-	-	-	-	-	-	-	-	-	-	-	-
150	Skermanella stibiiresistens	-	-	-	-	-	-	-	-	-	0.02749	-	-	0.04015	-	-	-	-	-	-	-	-	-	-	-	-	-	-	-	-	-
151	Altererythrobacter dongtanensis	0.07483	0.02228	0.02473	-	-	-	-	-	-	-	-	-	-	-	-	-	-	-	-	-	-	-	-	-	-	-	-	-	-	-
152	Porphyrobacter cryptus	-	-	-	-	0.01467	-	-	-	-	-	-	-	0.02008	-	-	-	-	-	-	-	-	-	-	-	-	-	-	-	-	-
153	Novosphingobium fuchskuhlense	-	-	-	-	0.01467	-	-	-	-	-	-	-	-	-	-	-	-	-	-	-	-	-	-	-	-	-	-	-	-	-
154	Novosphingobium indicum	-	-	0.02473	-	-	-	-	-	-	-	-	-	-	-	-	-	-	-	-	-	-	-	-	-	-	-	-	-	-	-
155	Novosphingobium rosa	-	-	-	-	0.01467	-	-	-	-	-	-	-	-	-	-	-	-	-	-	-	-	-	-	-	-	-	-	-	-	-
156	Novosphingobium tardaugens	-	-	-	-	0.02934	-	-	-	-	-	-	-	-	-	-	-	-	-	-	-	-	-	-	-	-	-	-	-	-	-
157	Sphingobium jiangsuense	-	-	-	-	0.01467	-	-	-	-	-	-	-	-	-	-	-	-	-	-	-	-	-	-	-	-	-	-	-	-	-
158	Sphingobium suberifaciens	-	-	-	-	0.01467	-	-	-	-	-	-	-	-	-	-	-	-	-	-	-	-	-	-	-	-	-	-	-	-	-
159	Sphingobium vulgare	-	0.02228	-	-	-	-	-	-	-	-	-	-	-	-	-	-	-	-	-	-	-	-	-	-	-	-	-	-	-	-
160	Sphingomonas glacialis	-	-	-	-	-	-	-	-	-	0.02749	-	-	-	-	-	-	-	-	-	-	-	-	-	-	-	-	-	-	-	-
161	Sphingomonas jaspsi	-	-	-	0.01056	-	-	-	-	-	-	-	-	-	0.04909	-	-	-	-	-	-	-	-	-	-	-	-	-	-	-	-
162	Sphingomonas kaistensis	-	-	-	-	-	0.02708	-	-	-	-	-	-	-	-	-	-	-	-	-	-	-	-	-	-	-	-	-	-	-	-
163	Sphingomonas oryziterrae	-	-	-	-	-	-	-	-	-	-	-	-	0.02008	-	-	-	-	-	-	-	-	-	-	-	-	-	-	-	-	-
164	Sphingopyxis bauzanensis	-	0.04455	0.02473	-	-	-	-	-	-	-	-	-	-	-	-	-	-	-	-	-	-	-	-	-	-	-	-	-	-	-
165	Achromobacter denitrificans	-	-	-	0.01056	-	-	-	-	-	-	-	-	-	-	-	-	-	-	-	-	-	-	-	-	-	-	-	-	-	-
166	Burkholderia sabiae	-	-	-	-	-	-	-	0.01769	-	-	-	-	-	-	-	-	-	-	-	-	-	-	-	-	-	-	-	-	-	-
167	Acidovorax radicis	-	-	-	-	0.02934	-	-	-	-	-	-	-	-	-	-	-	-	-	-	-	-	-	-	-	-	-	-	-	-	-
168	Comamonas terrigena	-	-	-	-	0.02934	-	-	-	-	-	-	-	-	-	-	-	-	-	-	-	-	-	-	-	-	-	-	-	-	-
169	Curvibacter delicatus	-	-	-	-	0.01467	-	-	-	-	-	-	-	-	-	-	-	-	-	-	-	-	-	-	-	-	-	-	-	-	-
170	Curvibacter fontanus	-	-	0.02473	-	-	-	-	-	-	-	-	-	-	-	-	-	-	-	-	-	-	-	-	-	-	-	-	-	-	-
171	Hydrogenophaga temperata	-	-	-	-	0.01467	-	-	-	-	-	-	-	-	-	-	-	-	-	-	-	-	-	-	-	-	-	-	-	-	-
172	Polaromonas aquatica	-	-	0.02473	-	-	-	-	-	-	-	-	-	-	-	-	-	-	-	-	-	-	-	-	-	-	-	-	-	-	-
173	Polaromonas cryoconiti	-	0.02228	-	-	-	-	-	-	-	-	-	-	-	-	-	-	-	-	-	-	-	-	-	-	-	-	-	-	-	-
174	Polaromonas jejuensis	0.02494	0.02228	0.04947	-	-	-	-	-	-	-	-	-	-	0.09818	-	-	-	0.04334	-	-	-	-	-	-	-	-	-	-	-	-
175	Ramlibacter henchirensis	-	-	0.0742	-	-	-	-	-	-	-	-	-	-	-	-	-	-	-	-	-	-	-	-	-	-	-	-	-	-	-
176	Variovorax defluvii	-	-	-	0.02112	-	-	-	-	-	0.02749	-	-	-	-	-	-	-	0.04334	-	-	-	-	-	-	-	-	-	-	-	-
177	Variovorax soli	-	-	-	-	0.01467	0.02708	-	-	-	-	-	-	-	-	-	-	-	-	-	-	-	-	-	-	-	-	-	-	-	-
178	Herbaspirillum canariense	0.04989	-	-	-	-	-	-	-	-	-	-	-	-	-	-	-	-	-	-	-	-	-	-	-	-	-	-	-	-	-
179	Herbaspirillum soli	0.02494	-	-	-	-	-	-	-	-	-	-	-	-	-	-	-	-	-	-	-	-	-	-	-	-	-	-	-	-	-
180	Herminiimonas saxobsidens	-	0.02228	-	0.03168	-	-	-	-	-	-	-	-	-	-	-	-	-	-	-	-	-	-	-	-	-	-	-	-	-	-
181	Janthinobacterium agaricidamnosum	0.14966	0.04455	-	0.04223	-	-	-	-	-	-	-	-	0.08031	-	-	-	-	-	-	-	-	-	-	-	-	-	-	-	-	-
182	Janthinobacterium lividum	-	-	-	0.02112	-	-	-	-	-	-	-	-	-	-	-	-	-	-	-	-	-	-	-	-	-	-	-	-	-	-
183	Massilia brevitalea	0.02494	0.02228	-	0.04223	-	-	-	-	-	0.02749	-	-	-	-	-	-	-	-	-	-	-	-	-	-	-	-	-	-	-	-
184	Massilia jejuensis	0.02494	0.04455	-	-	-	-	-	-	-	-	-	-	-	-	-	-	-	-	-	-	-	-	-	-	-	-	-	-	-	-
185	Massilia suwonensis	-	0.02228	0.04947	-	-	-	-	-	-	-	-	-	0.02008	-	-	-	-	-	-	-	-	-	-	-	-	-	-	-	-	-
186	Oxalicibacterium solurbis	-	-	-	-	-	-	-	-	-	-	-	-	-	-	-	0.02065	-	-	-	-	-	-	-	-	-	-	-	-	-	-
187	Pseudoduganella violaceinigra	-	-	-	0.02112	-	-	-	-	-	-	-	-	0.02008	-	-	-	-	0.02167	-	-	-	-	-	-	-	-	-	-	-	-
188	Cupriavidus basilensis	-	-	-	-	0.02934	-	-	-	-	-	-	-	-	-	-	-	-	-	-	-	-	-	-	-	-	-	-	-	-	-
189	Cupriavidus necator	-	-	-	-	-	0.02708	-	-	-	-	-	-	-	-	-	-	-	-	-	-	-	-	-	-	-	-	-	-	-	-
190	Cupriavidus pampae	0.02494	-	-	-	-	-	-	-	-	-	-	-	-	-	-	-	-	-	-	-	-	-	-	-	-	-	-	-	-	-
191	Cupriavidus pinatubonensis	-	-	-	-	0.01467	-	-	-	-	-	-	-	-	-	-	-	-	-	-	-	-	-	-	-	-	-	-	-	-	-
192	Aquincola tertiaricarbonis	-	-	-	-	0.01467	-	-	-	-	-	-	-	-	-	-	-	-	0.02167	-	-	-	-	-	-	-	-	-	-	-	-
193	Ideonella azotifigens	-	-	-	-	-	-	-	-	-	-	-	-	0.02008	-	-	-	-	-	-	-	-	-	-	-	-	-	-	-	-	-
194	Ideonella dechloratans	0.04989	0.02228	-	-	0.01467	-	-	-	0.01523	-	-	-	0.02008	0.07364	-	-	-	0.08667	-	-	-	-	-	-	-	-	-	-	-	-
195	Methylibium petroleiphilum	0.02494	0.08911	-	-	-	-	-	0.01769	-	-	-	-	-	0.02455	-	-	-	0.04334	-	-	-	-	-	-	-	-	-	-	-	-
196	Rhizobacter dauci	-	-	0.04947	0.01056	-	-	-	-	-	-	0.01643	-	0.04015	0.02455	-	-	-	-	-	-	-	-	-	-	-	-	-	-	-	-
197	Rivibacter subsaxonicus	0.14966	-	0.02473	-	-	-	-	-	0.01523	-	-	-	-	-	-	-	-	-	-	-	-	-	-	-	-	-	-	-	-	-
198	Sideroxydans lithotrophicus	0.02494	-	-	-	0.01467	-	-	-	-	-	-	-	-	-	-	-	-	-	-	-	-	-	-	-	-	-	-	-	-	-
199	Pseudogulbenkiania gefcensis	-	-	-	-	0.02934	-	-	-	-	-	-	-	-	-	-	-	-	-	-	-	-	-	-	-	-	-	-	-	-	-
200	Accumulibacter phosphatis	-	-	0.02473	-	-	-	-	-	-	-	-	-	-	-	-	-	-	-	-	-	-	-	-	-	-	-	-	-	-	-
201	Dechloromonas hortensis	-	-	-	-	-	-	-	-	-	-	-	-	-	-	-	-	-	0.02167	-	-	-	-	-	-	-	-	-	-	-	-
202	Thiobacillus denitrificans	-	0.02228	-	-	-	0.02708	-	-	-	-	-	-	-	-	-	-	-	-	-	-	-	-	-	-	-	-	-	-	-	-
203	Azoarcus evansii	0.04989	0.04455	0.09894	-	0.04401	-	-	-	-	-	-	-	0.04015	-	-	-	-	-	-	-	-	-	-	-	-	-	-	-	-	-
204	Azoarcus tolulyticus	0.02494	-	-	-	-	-	-	-	-	-	-	-	-	-	-	-	-	-	-	-	-	-	-	-	-	-	-	-	-	-
205	Bdellovibrio bacteriovorus	-	-	-	-	0.01467	-	-	-	-	-	-	-	-	-	-	-	-	-	-	-	-	-	-	-	-	-	-	-	-	-
206	Bdellovibrio exovorus	-	0.02228	-	-	-	-	-	-	-	-	-	-	-	-	-	-	-	-	-	-	-	-	-	-	-	-	-	-	-	-
207	Desulfobacterium catecholicum	-	-	-	-	-	-	-	-	-	-	-	-	-	-	-	-	-	0.02167	-	-	-	-	-	-	-	-	-	-	-	-
208	Desulfovibrio putealis	0.02494	-	-	-	-	-	-	-	-	-	-	-	-	-	-	-	-	-	-	-	-	-	-	-	-	-	-	-	-	-
209	Cystobacter ferrugineus	-	-	-	-	-	-	-	-	-	-	-	-	-	-	-	-	-	0.02167	-	-	-	-	-	-	-	-	-	-	-	-
210	Syntrophobacter fumaroxidans	-	-	-	-	0.02934	-	-	-	-	-	-	-	-	-	-	-	-	-	-	-	-	-	-	-	-	-	-	-	-	-
211	Aeromonas punctata	-	-	-	-	-	-	-	-	-	-	-	-	-	-	0.02093	-	-	-	-	-	-	-	-	-	-	-	-	-	-	-
212	Enterobacter hormaechei	-	-	0.1484	-	0.01467	-	-	-	-	-	0.01643	-	-	-	-	-	-	-	-	-	-	-	-	-	-	-	-	-	-	-
213	Methylomonas koyamae	-	-	-	0.01056	-	-	-	-	-	-	-	-	-	-	-	-	-	-	-	-	-	-	-	-	-	-	-	-	-	-
214	Methylomonas scandinavica	-	-	-	-	0.01467	-	-	-	-	-	-	-	-	-	-	-	-	-	-	-	-	-	-	-	-	-	-	-	-	-
215	Acinetobacter beijerinckii	-	-	-	-	0.01467	-	-	-	-	-	-	-	-	-	-	-	-	-	-	-	-	-	-	-	-	-	-	-	-	-
216	Enhydrobacter aerosaccus	-	-	-	-	-	-	-	-	0.01523	-	-	-	-	-	-	-	-	-	-	-	-	-	-	-	-	-	-	-	-	-
217	Azotobacter chroococcum	-	-	-	-	0.02934	-	-	-	-	-	-	-	-	-	-	-	-	-	-	-	-	-	-	-	-	-	-	-	-	-
218	Pseudomonas amygdali	-	-	0.04947	-	-	-	-	-	-	-	-	-	-	-	-	-	-	-	-	-	-	-	-	-	-	-	-	-	-	-
219	Pseudomonas baetica	-	-	-	-	-	0.02708	-	-	-	-	-	-	-	-	-	-	-	-	-	-	-	-	-	-	-	-	-	-	-	-
220	Pseudomonas frederiksbergensis	-	-	0.02473	-	-	-	-	-	-	-	-	-	-	-	-	-	-	-	-	-	-	-	-	-	-	-	-	-	-	-
221	Pseudomonas knackmussii	-	-	-	0.01056	0.17603	0.05416	-	-	-	-	-	-	-	-	-	-	-	-	-	-	-	-	-	-	-	-	-	-	-	-
222	Pseudomonas mandelii	-	0.02228	-	-	-	-	-	-	-	-	-	-	-	-	-	-	-	-	-	-	-	-	-	-	-	-	-	-	-	-
223	Pseudomonas monteilii	-	-	-	-	-	0.10831	-	-	-	-	-	-	-	-	-	-	-	-	-	-	-	-	-	-	-	-	-	-	-	-
224	Pseudomonas nitroreducens	-	-	-	-	0.01467	-	-	-	-	-	-	-	-	-	-	-	-	-	-	-	-	-	-	-	-	-	-	-	-	-
225	Pseudomonas panipatensis	-	-	-	0.01056	0.02934	0.05416	-	-	-	-	-	-	-	-	-	-	-	-	-	-	-	-	-	-	-	-	-	-	-	-
226	Pseudomonas stutzeri	-	-	-	-	0.02934	0.05416	-	-	-	-	-	-	-	-	-	-	-	-	-	-	-	-	-	-	-	-	-	-	-	-
227	Pseudomonas tremae	-	0.06683	-	-	-	-	-	-	-	-	-	-	-	-	-	-	-	0.04334	-	-	-	-	-	-	-	-	-	-	-	-
228	Nevskia terrae	-	-	-	-	-	-	-	-	-	0.02749	-	-	-	-	-	-	-	-	-	-	-	-	-	-	-	-	-	-	-	-
229	Solimonas soli	-	-	-	-	-	-	-	-	-	-	-	-	-	0.02455	-	-	-	-	-	-	-	-	-	-	-	-	-	-	-	-
230	Dokdonella fugitiva	0.09978	-	-	-	-	-	-	-	-	-	-	-	-	-	-	-	-	-	-	-	-	-	-	-	-	-	-	-	-	-
231	Dokdonella soli	0.02494	-	-	0.01056	-	-	0.01936	-	-	-	-	-	-	-	-	-	-	-	-	-	-	-	-	-	-	-	-	-	-	-
232	Dyella ginsengisoli	-	-	-	-	-	-	-	-	-	-	-	-	-	-	-	-	-	0.02167	-	-	-	-	-	-	-	-	-	-	-	-
233	Dyella koreensis	-	-	-	-	0.08802	-	-	-	-	-	-	-	-	-	-	-	-	-	-	-	-	-	-	-	-	-	-	-	-	-
234	Lysobacter gummosus	0.04989	0.02228	-	-	-	-	-	-	-	-	-	-	-	-	-	-	-	-	-	-	-	-	-	-	-	-	-	-	-	-
235	Lysobacter koreensis	0.02494	0.20049	-	-	-	-	-	-	-	-	-	-	-	-	-	-	-	0.02167	-	-	-	-	-	-	-	-	-	-	-	-
236	Lysobacter niabensis	-	-	-	-	0.01467	-	-	-	-	-	-	-	0.04015	-	-	-	-	-	-	-	-	-	-	-	-	-	-	-	-	-
237	Lysobacter niastensis	-	-	-	-	-	-	-	-	-	-	-	-	0.02008	0.02455	-	-	-	-	-	-	-	-	-	-	-	-	-	-	-	-
238	Lysobacter yangpyeongensis	-	0.02228	0.0742	-	-	-	-	-	-	-	-	-	0.02008	0.07364	-	-	-	0.02167	-	-	-	-	-	-	-	-	-	-	-	-
239	Rhodanobacter ginsenosidimutans	-	-	-	-	-	-	-	-	-	0.02749	-	-	-	-	-	-	-	-	-	-	-	-	-	-	-	-	-	-	-	-
240	Rhodanobacter spathiphylli	-	-	-	-	-	-	0.01936	-	-	-	-	-	-	-	-	-	0.01712	-	-	-	-	-	-	-	-	-	-	-	-	-
241	Rudaea cellulosilytica	-	-	-	-	-	-	-	-	0.01523	-	0.01643	-	-	-	-	-	-	-	-	-	-	-	-	-	-	-	-	-	-	-
242	Pseudomonas beteli	-	-	-	-	0.01467	-	-	-	-	-	-	-	-	-	-	-	-	-	-	-	-	-	-	-	-	-	-	-	-	-
243	Stenotrophomonas humi	-	-	-	-	-	-	-	-	-	0.02749	-	-	-	-	-	-	-	-	-	-	-	-	-	-	-	-	-	-	-	-
244	Thermomonas brevis	-	-	-	-	0.01467	-	-	-	-	-	-	-	-	-	-	-	-	-	-	-	-	-	-	-	-	-	-	-	-	-
	Present in unhealthy soil
1	Catenulispora graminis	-	-	-	-	-	-	-	-	-	-	-	-	-	-	-	-	-	-	-	-	-	0.05476	-	-	0.02365	-	-	-	-	-
2	Mycobacterium brisbanense	-	-	-	-	-	-	-	-	-	-	-	-	-	-	-	-	-	-	-	0.01532	-	-	-	-	-	-	-	-	-	-
3	Mycobacterium noviomagense	-	-	-	-	-	-	-	-	-	-	-	-	-	-	-	-	-	-	0.02311	-	-	-	-	-	-	-	-	-	-	-
4	Mycobacterium saskatchewanense	-	-	-	-	-	-	-	-	-	-	-	-	-	-	-	-	-	-	-	0.01532	-	-	-	-	-	-	-	-	0.02008	-
5	Mycobacterium shigaense	-	-	-	-	-	-	-	-	-	-	-	-	-	-	-	-	-	-	-	-	-	-	-	-	-	-	-	0.0561	-	-
6	Nocardia pseudobrasiliensis	-	-	-	-	-	-	-	-	-	-	-	-	-	-	-	-	-	-	-	-	-	-	-	-	0.02365	-	-	-	-	-
7	Rhodococcus maanshanensis	-	-	-	-	-	-	-	-	-	-	-	-	-	-	-	-	-	-	-	-	0.01539	-	-	-	-	-	-	-	-	-
8	Smaragdicoccus niigatensis	-	-	-	-	-	-	-	-	-	-	-	-	-	-	-	-	-	-	-	-	-	-	-	-	-	0.05465	-	-	-	-
9	Kineosporia rhamnosa	-	-	-	-	-	-	-	-	-	-	-	-	-	-	-	-	-	-	-	-	-	0.03651	-	-	-	-	-	-	-	-
10	Phycicoccus badiiscoriae	-	-	-	-	-	-	-	-	-	-	-	-	-	-	-	-	-	-	-	-	-	-	-	-	-	-	-	-	-	0.01684
11	Terrabacter ginsenosidimutans	-	-	-	-	-	-	-	-	-	-	-	-	-	-	-	-	-	-	-	-	-	-	-	-	0.02365	-	-	-	-	-
12	Dactylosporangium aurantiacum	-	-	-	-	-	-	-	-	-	-	-	-	-	-	-	-	-	-	-	-	-	-	-	0.02019	-	-	-	-	-	-
13	Dactylosporangium luteum	-	-	-	-	-	-	-	-	-	-	-	-	-	-	-	-	-	-	-	0.01532	-	-	-	-	-	-	-	-	-	-
14	Dactylosporangium maewongense	-	-	-	-	-	-	-	-	-	-	-	-	-	-	-	-	-	-	-	-	-	-	-	-	-	-	0.04695	-	-	-
15	Luedemannella helvata	-	-	-	-	-	-	-	-	-	-	-	-	-	-	-	-	-	-	-	-	0.01539	-	-	-	-	-	-	-	-	-
16	Verrucosispora sediminis	-	-	-	-	-	-	-	-	-	-	-	-	-	-	-	-	-	-	-	-	-	-	-	-	-	-	-	0.0187	-	-
17	Virgisporangium aliadipatigenens	-	-	-	-	-	-	-	-	-	-	-	-	-	-	-	-	-	-	-	-	-	0.07302	-	-	-	-	-	-	-	-
18	Kribbella jejuensis	-	-	-	-	-	-	-	-	-	-	-	-	-	-	-	-	-	-	-	-	-	-	0.01796	-	-	-	-	-	-	-
19	Marmoricola bigeumensis	-	-	-	-	-	-	-	-	-	-	-	-	-	-	-	-	-	-	-	-	-	-	-	-	-	-	-	-	0.02008	0.05051
20	Amycolatopsis helveola	-	-	-	-	-	-	-	-	-	-	-	-	-	-	-	-	-	-	-	-	-	-	0.01796	-	-	-	-	-	-	-
21	Pseudonocardia seranimata	-	-	-	-	-	-	-	-	-	-	-	-	-	-	-	-	-	-	-	-	-	0.01825	-	-	-	-	-	-	-	-
22	Streptomyces cinereoruber	-	-	-	-	-	-	-	-	-	-	-	-	-	-	-	-	-	-	-	-	-	-	-	-	-	-	0.02347	-	-	-
23	Streptomyces lanatus	-	-	-	-	-	-	-	-	-	-	-	-	-	-	-	-	-	-	-	-	-	0.01825	-	-	-	-	-	-	-	-
24	Streptomyces scabrisporus	-	-	-	-	-	-	-	-	-	-	-	-	-	-	-	-	-	-	-	-	-	-	0.01796	-	-	-	-	-	-	-
25	Streptomyces yeochonensis	-	-	-	-	-	-	-	-	-	-	-	-	-	-	-	-	-	-	-	-	-	0.01825	0.01796	-	-	-	-	-	-	-
26	Actinomadura sputi	-	-	-	-	-	-	-	-	-	-	-	-	-	-	-	-	-	-	-	-	-	-	-	-	-	-	0.07042	-	-	-
27	Niastella koreensis	-	-	-	-	-	-	-	-	-	-	-	-	-	-	-	-	-	-	-	-	-	-	-	-	-	0.07287	-	-	-	-
28	Segetibacter koreensis	-	-	-	-	-	-	-	-	-	-	-	-	-	-	-	-	-	-	-	-	-	-	0.01796	-	-	-	-	-	-	-
29	Nitrolancetus hollandicus	-	-	-	-	-	-	-	-	-	-	-	-	-	-	-	-	-	-	-	-	-	-	-	-	-	-	0.02347	-	-	-
30	Cyanobium gracile	-	-	-	-	-	-	-	-	-	-	-	-	-	-	-	-	-	-	-	-	-	-	-	-	-	-	-	-	-	-
31	Pseudanabaena tremula	-	-	-	-	-	-	-	-	-	-	-	-	-	-	-	-	-	-	-	-	-	-	-	-	-	-	-	-	-	-
32	Anabaena planctonica	-	-	-	-	-	-	-	-	-	-	-	-	-	-	-	-	-	-	-	-	-	-	-	-	-	-	0.07042	-	-	-
33	Bacillus aerius	-	-	-	-	-	-	-	-	-	-	-	-	-	-	-	-	-	-	-	0.01532	-	-	-	-	-	-	-	-	-	-
34	Bacillus aerophilus	-	-	-	-	-	-	-	-	-	-	-	-	-	-	-	-	-	-	-	-	-	-	0.01796	-	-	-	-	-	-	-
35	Bacillus bataviensis	-	-	-	-	-	-	-	-	-	-	-	-	-	-	-	-	-	-	0.11553	-	-	-	-	-	-	-	-	-	-	-
36	Bacillus drentensis	-	-	-	-	-	-	-	-	-	-	-	-	-	-	-	-	-	-	-	-	-	-	-	-	-	-	0.02347	-	-	-
37	Bacillus funiculus	-	-	-	-	-	-	-	-	-	-	-	-	-	-	-	-	-	-	0.04621	-	-	-	-	-	-	-	-	-	-	-
38	Bacillus graminis	-	-	-	-	-	-	-	-	-	-	-	-	-	-	-	-	-	-	-	-	-	-	-	-	-	-	0.02347	-	-	-
39	Bacillus horneckiae	-	-	-	-	-	-	-	-	-	-	-	-	-	-	-	-	-	-	-	-	-	-	0.01796	-	-	-	-	-	-	-
40	Bacillus lentus	-	-	-	-	-	-	-	-	-	-	-	-	-	-	-	-	-	-	-	-	-	-	-	-	-	-	-	-	0.02008	-
41	Bacillus marisflavi	-	-	-	-	-	-	-	-	-	-	-	-	-	-	-	-	-	-	-	-	-	-	-	-	-	-	-	0.0187	-	-
42	Bacillus niacini	-	-	-	-	-	-	-	-	-	-	-	-	-	-	-	-	-	-	0.02311	-	-	-	-	-	-	-	-	-	-	-
43	Bacillus pocheonensis	-	-	-	-	-	-	-	-	-	-	-	-	-	-	-	-	-	-	-	-	-	0.01825	-	-	-	-	-	-	-	-
44	Brevibacillus brevis	-	-	-	-	-	-	-	-	-	-	-	-	-	-	-	-	-	-	-	-	-	-	-	-	-	-	0.02347	-	-	-
45	Brevibacillus invocatus	-	-	-	-	-	-	-	-	-	-	-	-	-	-	-	-	-	-	-	-	0.01539	-	-	-	-	-	-	-	-	-
46	Paenibacillus alginolyticus	-	-	-	-	-	-	-	-	-	-	-	-	-	-	-	-	-	-	-	-	-	-	-	-	-	-	-	-	0.02008	-
47	Bacillus isronensis	-	-	-	-	-	-	-	-	-	-	-	-	-	-	-	-	-	-	-	-	-	-	-	-	-	-	-	-	0.02008	-
48	Psychrobacillus psychrodurans	-	-	-	-	-	-	-	-	-	-	-	-	-	-	-	-	-	-	-	-	-	-	-	-	-	-	-	-	-	0.05051
49	Rummeliibacillus pycnus	-	-	-	-	-	-	-	-	-	-	-	-	-	-	-	-	-	-	-	-	-	-	0.05388	-	-	-	-	-	-	-
50	Sporosarcina luteola	-	-	-	-	-	-	-	-	-	-	-	-	-	-	-	-	-	-	-	-	-	-	-	-	-	-	-	-	-	0.03368
51	Sporosarcina psychrophila	-	-	-	-	-	-	-	-	-	-	-	-	-	-	-	-	-	-	-	-	-	-	-	-	-	-	-	-	-	0.03368
52	Ureibacillus suwonensis	-	-	-	-	-	-	-	-	-	-	-	-	-	-	-	-	-	-	-	0.01532	-	-	-	-	-	-	-	-	-	-
53	Ureibacillus thermosphaericus	-	-	-	-	-	-	-	-	-	-	-	-	-	-	-	-	-	-	-	-	-	-	-	-	-	0.03644	-	-	-	-
54	Planifilum yunnanense	-	-	-	-	-	-	-	-	-	-	-	-	-	-	-	-	-	-	-	-	-	-	-	-	-	-	0.02347	-	-	-
55	Lactobacillus brevis	-	-	-	-	-	-	-	-	-	-	-	-	-	-	-	-	-	-	-	-	-	-	-	-	-	-	-	-	-	0.03368
56	Lactobacillus koreensis	-	-	-	-	-	-	-	-	-	-	-	-	-	-	-	-	-	-	-	-	-	-	-	-	-	-	-	-	0.02008	-
57	Clostridium aciditolerans	-	-	-	-	-	-	-	-	-	-	-	-	-	-	-	-	-	-	0.02311	-	-	-	-	-	-	-	-	-	-	-
58	Clostridium arbusti	-	-	-	-	-	-	-	-	-	-	-	-	-	-	-	-	-	-	-	0.01532	-	-	-	-	-	-	-	-	-	-
59	Clostridium roseum	-	-	-	-	-	-	-	-	-	-	-	-	-	-	-	-	-	-	-	-	-	-	-	0.02019	-	-	-	-	-	-
60	Clostridium schirmacherense	-	-	-	-	-	-	-	-	-	-	-	-	-	-	-	-	-	-	-	-	-	-	-	-	-	-	0.02347	-	-	-
61	Nitrospira moscoviensis	-	-	-	-	-	-	-	-	-	-	-	-	-	-	-	-	-	-	-	-	-	-	-	-	-	-	-	-	0.02008	-
62	Brevundimonas olei	-	-	-	-	-	-	-	-	-	-	-	-	-	-	-	-	-	-	-	-	-	-	-	0.02019	-	-	-	-	-	-
63	Methylocapsa aurea	-	-	-	-	-	-	-	-	-	-	-	-	-	-	-	-	-	-	-	-	0.01539	-	-	-	-	-	-	-	-	-
64	Methyloferula stellata	-	-	-	-	-	-	-	-	-	-	-	-	-	-	-	-	-	-	-	-	0.01539	-	-	-	-	-	-	-	-	-
65	Methylorosula polaris	-	-	-	-	-	-	-	-	-	-	-	-	-	-	-	-	-	-	-	-	-	-	-	-	-	-	0.02347	-	-	-
66	Pseudomonas carboxydohydrogena	-	-	-	-	-	-	-	-	-	-	-	-	-	-	-	-	-	-	-	-	-	0.01825	-	-	-	-	-	-	-	-
67	Bradyrhizobium huanghuaihaiense	-	-	-	-	-	-	-	-	-	-	-	-	-	-	-	-	-	-	0.02311	-	-	-	-	-	-	-	-	-	-	-
68	Devosia riboflavina	-	-	-	-	-	-	-	-	-	-	-	-	-	-	-	-	-	-	-	-	-	0.01825	-	-	-	-	-	-	-	-
69	Vasilyevaea enhydra	-	-	-	-	-	-	-	-	-	-	-	-	-	-	-	-	-	-	-	-	-	-	-	-	0.02365	-	-	-	-	-
70	Hyphomicrobium zavarzinii	-	-	-	-	-	-	-	-	-	-	-	-	-	-	-	-	-	-	-	-	-	-	-	-	-	0.01822	-	-	-	-
71	Microvirga aerophila	-	-	-	-	-	-	-	-	-	-	-	-	-	-	-	-	-	-	-	-	-	0.03651	-	-	-	-	-	-	-	-
72	Aminobacter anthyllidis	-	-	-	-	-	-	-	-	-	-	-	-	-	-	-	-	-	-	-	-	-	0.01825	-	-	-	-	-	-	-	-
73	Nitratireductor lucknowense	-	-	-	-	-	-	-	-	-	-	-	-	-	-	-	-	-	-	-	-	-	0.05476	-	-	-	-	-	-	-	-
74	Kaistia geumhonensis	-	-	-	-	-	-	-	-	-	-	-	-	-	-	-	-	-	-	-	-	0.01539	-	-	-	-	-	-	-	-	-
75	Blastomonas ursincola	-	-	-	-	-	-	-	-	-	-	-	-	-	-	-	-	-	-	-	-	0.01539	-	-	-	-	-	-	-	-	-
76	Novosphingobium lentum	-	-	-	-	-	-	-	-	-	-	-	-	-	-	-	-	-	-	0.02311	-	-	-	-	-	-	-	-	-	-	-
77	Novosphingobium pentaromativorans	-	-	-	-	-	-	-	-	-	-	-	-	-	-	-	-	-	-	-	-	0.01539	-	-	-	-	-	-	-	-	-
78	Sphingobium amiense	-	-	-	-	-	-	-	-	-	-	-	-	-	-	-	-	-	-	-	-	-	-	-	-	0.07094	-	-	-	-	-
79	Sphingobium wenxiniae	-	-	-	-	-	-	-	-	-	-	-	-	-	-	-	-	-	-	-	-	-	0.01825	-	-	-	-	-	-	-	-
80	Sphingomonas hunanensis	-	-	-	-	-	-	-	-	-	-	-	-	-	-	-	-	-	-	-	-	-	0.01825	-	-	-	-	-	-	-	-
81	Sphingomonas leidyi	-	-	-	-	-	-	-	-	-	-	-	-	-	-	-	-	-	-	-	-	-	0.03651	-	-	-	-	-	-	-	-
82	Sphingomonas sanxanigenens	-	-	-	-	-	-	-	-	-	-	-	-	-	-	-	-	-	-	-	-	-	0.03651	-	-	-	-	-	-	-	-
83	Burkholderia hospita	-	-	-	-	-	-	-	-	-	-	-	-	-	-	-	-	-	-	-	-	0.01539	-	-	-	-	-	-	-	-	-
84	Burkholderia phytofirmans	-	-	-	-	-	-	-	-	-	-	-	-	-	-	-	-	-	-	-	-	-	-	-	-	-	0.03644	-	-	-	-
85	Burkholderia soli	-	-	-	-	-	-	-	-	-	-	-	-	-	-	-	-	-	-	-	-	-	-	-	-	-	0.01822	-	-	-	-
86	Burkholderia tuberum	-	-	-	-	-	-	-	-	-	-	-	-	-	-	-	-	-	-	-	0.01532	-	-	-	-	-	-	-	-	-	-
87	Polaromonas cryoconiti	-	-	-	-	-	-	-	-	-	-	-	-	-	-	-	-	-	-	-	-	0.01539	-	-	-	-	-	-	-	-	-
88	Variovorax dokdonensis	-	-	-	-	-	-	-	-	-	-	-	-	-	-	-	-	-	-	-	-	-	-	-	-	0.04729	-	-	-	-	-
89	Aquabacterium commune	-	-	-	-	-	-	-	-	-	-	-	-	-	-	-	-	-	-	-	0.01532	-	-	-	-	-	-	-	-	-	-
90	Pelomonas aquatica	-	-	-	-	-	-	-	-	-	-	-	-	-	-	-	-	-	-	-	0.01532	-	-	-	-	-	-	-	-	-	-
91	Polyangium brachysporum	-	-	-	-	-	-	-	-	-	-	-	-	-	-	-	-	-	-	-	0.01532	-	-	-	-	-	-	-	-	-	-
92	Syntrophus gentianae	-	-	-	-	-	-	-	-	-	-	-	-	-	-	-	-	-	-	-	-	0.01539	-	-	-	-	-	-	-	-	-
93	Methylosarcina fibrata	-	-	-	-	-	-	-	-	-	-	-	-	-	-	-	-	-	-	-	-	0.03078	-	-	-	-	-	-	-	-	-
94	Moraxella osloensis	-	-	-	-	-	-	-	-	-	-	-	-	-	-	-	-	-	-	-	-	-	-	-	-	-	-	-	0.0187	-	-
95	Pseudomonas vancouverensis group	-	-	-	-	-	-	-	-	-	-	-	-	-	-	-	-	-	-	-	-	-	-	-	-	0.02365	-	-	-	-	-
96	Hydrocarboniphaga daqingensis	-	-	-	-	-	-	-	-	-	-	-	-	-	-	-	-	-	-	-	-	-	-	-	-	-	-	-	-	-	0.01684
97	Arenimonas daejeonensis	-	-	-	-	-	-	-	-	-	-	-	-	-	-	-	-	-	-	-	-	-	0.03651	-	-	-	-	-	-	-	-
		-	not detected
0, 2, 4, 6, R2, R4, and R6 indicate non-cultivated, 2, 4, and 6 years of cultivation at first and second round (re-cultivation), respectively. JJG, Jajangri; JW, Juwolri; WD, Wondangri; JJK, Jajakri; YP, Yulpori; A, healthy soil; B, unhealthy soil. 10, 20, and 30 indicate soil samples collected from 0-10, 10-20, and 20-30 cm depths, respectively. Relative abundances are reported as the percent of…
