# Supplementary material for: Bacterial Diversity and Community Structure in Korean Ginseng Field Soil Are Shifted by Cultivation Time
Source: PLoS One. 2016 May 17;11(5):e0155055. doi: 10.1371/journal.pone.0155055 (PMC4871511; doi:10.1371/journal.pone.0155055)
Supplement: S11 Table — 0, non-cultivated; 2, 4, 6, R2, R4 and R6 indicate 2, 4, and 6 years of cultivation at first and second round (re-cultivation), respectively. JJG, Jajangri; JW, Juwolri; WD, Wondangri; JJK, Jajakri; YP, Yulpori; A, healthy soil; B, unhealthy soil. 10, 20 and 30 indicate soil samples were taken from 0–10, 10–20, and 20–30 cm in depths, respectively. Relative abundances are reported as the percent of total bacterial sequences observed per samples. (XLSX) [file pone.0155055.s012.xlsx]

## Sheet: Sheet1
S11 Table. List of pathogenic-related bacteria in all ginseng cultivated soil.
Rank	Name	0-JJG-10	0-JJG-20	0-JJG-30	2-JW-A10	2-JW-A20	2-JW-A30	4-JW-A10	4-JW-A20	4-JW-A30	4-WD-B10	4-WD-B20	4-WD-B30	6-WD-A10	6-WD-A20	6-WD-A30	6-WD-B10	6-WD-B20	6-WD-B30	R2-JJK-A10	R2-JJK-A20	R2-JJK-A30	R4-YP-A10	R4-YP-A20	R4-YP-A30	R4-YP-B10	R4-YP-B20	R4-YP-B30	R6-YP-B10	R6-YP-B20	R6-YP-B30	Sum
Genus	Sphingomonas	1.4218	1.69303	0.69256	0.25341	0.32272	0.2437	0.34857	0.12381	0.50274	0.4159	0.32169	0.29244	0.96207	0.91999	0.68526	1.47864	1.09555	0.7874	0.3413	0.76092	0.28169	0.37167	0.46217	0.41859	0.87491	0.38258	0.37559	0.29918	0.3413	0.18522	17.6564
Genus	Clostridium	0.29933	0.20049	0.09894	0.1795	0.29338	0.13539	0.15492	0.35373	0.13711	0.4159	0.19914	0.23088	0.05498	0.13143	0.09562	0.05476	0.10776	0.16152	0.10038	0.09818	0.23835	0.02065	0.05135	nd	0.02365	0.03644	0.7277	0.29918	0.22084	0.28624	5.40774
Genus	Arthrobacter	0.29933	0.06683	nd	0.15838	0.27871	nd	0.13555	0.12381	0.15235	0.06932	0.01532	0.21548	0.16493	nd	0.03187	0.16429	0.14368	0.02019	0.24092	0.19637	0.15168	0.24778	0.20541	0.06279	0.04729	0.18218	0.18779	0.0187	nd	0.01684	3.59779
Genus	Bacillus	0.04989	0.06683	0.02473	0.06335	0.01467	0.02708	0.01936	nd	nd	0.18484	0.01532	0.03078	1.01704	nd	nd	0.01825	0.03592	nd	0.02008	0.02455	0.04334	0.20649	0.03423	nd	nd	nd	0.14085	0.0187	0.12046	0.01684	2.1936
Genus	Rhizobacter	0.04989	nd	0.04947	0.09503	0.05868	nd	nd	nd	0.01523	nd	0.10723	0.06157	nd	0.115	0.01594	0.01825	0.03592	0.30285	0.18069	0.12273	nd	0.02065	0.03423	0.04186	0.02365	0.01822	nd	0.0187	nd	0.05051	1.4363
Genus	Herbaspirillum	0.14966	0.2896	0.04947	0.01056	0.01467	0.02708	0.03873	nd	0.0457	nd	nd	0.01539	0.02749	0.01643	0.01594	nd	0.01796	0.10095	0.10038	0.07364	0	0.0413	0.03423	0.04186	0.11823	0.01822	0.02347	nd	nd	nd	1.27096
Genus	Streptomyces	nd	nd	0.02473	nd	0.01467	nd	nd	0.10612	nd	nd	nd	nd	0.16493	0.03286	0.07968	0.07302	0.03592	nd	0.02008	0.02455	0.06501	nd	0.01712	nd	nd	nd	0.02347	0.0187	nd	nd	0.70086
Genus	Pseudomonas	nd	0.08911	0.0742	0.02112	0.30805	0.32494	nd	nd	nd	nd	nd	nd	0.05498	nd	nd	0.01825	nd	nd	nd	nd	0.04334	nd	nd	nd	0.14188	nd	nd	nd	nd	nd	1.07587
Genus	Burkholderia	0.02494	nd	nd	nd	0.08802	0.05416	nd	0.01769	0.01523	nd	0.01532	0.07696	nd	0.01643	nd	0.03651	0.01796	nd	nd	0.02455	nd	0.0413	0.01712	0.02093	0.02365	0.05465	0	nd	nd	0.01684	0.56226
Genus	Janthinobacterium	0.14966	0.04455	0.02473	0.10559	0.01467	nd	nd	nd	nd	nd	nd	nd	nd	nd	nd	nd	nd	nd	0.08031	nd	nd	nd	nd	nd	nd	nd	nd	nd	nd	nd	0.41951
Genus	Nocardia	nd	nd	nd	0.02112	nd	nd	nd	nd	nd	0.02311	nd	nd	0.02749	nd	0.03187	nd	nd	nd	nd	nd	0.02167	nd	0.01712	nd	0.02365	0.01822	nd	nd	nd	nd	0.18425
Genus	Rhodococcus	nd	nd	nd	0.01056	nd	nd	nd	nd	nd	nd	nd	0.01539	nd	0.03286	nd	nd	nd	nd	nd	nd	nd	nd	nd	nd	nd	nd	nd	nd	nd	nd	0.05881
Genus	Acidovorax	nd	nd	nd	nd	0.02934	nd	nd	nd	nd	nd	nd	nd	nd	nd	nd	nd	nd	nd	nd	nd	nd	nd	nd	nd	nd	nd	nd	nd	nd	nd	0.02934
Genus	Leifsonia	nd	0.02228	nd	nd	nd	nd	nd	nd	nd	nd	nd	nd	nd	nd	nd	nd	nd	nd	0.02008	nd	nd	nd	nd	nd	nd	nd	nd	nd	nd	nd	0.04236
Genus	Corynebacterium	nd	nd	nd	nd	nd	nd	nd	nd	nd	nd	nd	nd	nd	nd	nd	nd	nd	nd	nd	0.02455	nd	nd	nd	nd	nd	nd	nd	nd	nd	nd	0.02455
Family	Ralstonia_f	0.02494	0.02228	0.02473	0.01056	0.11735	0.02708	nd	nd	0.0457	0.02311	0.01532	0.03078	nd	nd	0.01594	nd	nd	nd	0.02008	nd	nd	nd	nd	nd	0.04729	nd	0.02347	nd	nd	nd	0.44863
	Sum	2.46944	2.495	1.06356	0.92918	1.55493	0.83943	0.69713	0.72516	0.91406	1.13218	0.68934	0.96967	2.47391	1.265	0.97212	1.86197	1.49067	1.37291	1.1243	1.35004	0.84508	0.94984	0.87298	0.58603	1.3242	0.71051	1.50234	0.67316	0.6826	0.57249	35.1092
	0, non-cultivated; 2, 4, 6, R2, R4, and R6 indicate 2, 4, and 6 years of cultivation at first and second round (re-cultivation), respectively. JJG, Jajangri; JW, Juwolri; WD, Wondangri; JJK, Jajakri; YP, Yulpori; A, healthy soil; B, unhealthy soil. 10, 20, and 30 indicate soil samples taken from 0-10, 10-20, and 20-30 cm depths, respectively. Relative abundances are reported as the percent of tot…
	nd: not detected
